# Supplementary material for: Nuclear export restricts Gdown1 to a mitotic function
Source: Nucleic Acids Res. 2022 Jan 20;50(4):1908–26. doi: 10.1093/nar/gkac015 (PMC8887472; doi:10.1093/nar/gkac015)
Supplement: gkac015_Supplemental_Files [file gkac015_supplemental_files.zip]

Archive with 3 entries (3 files):
- Ball et al. Supplementary Figures.pdf
- Supplemental Data File.xlsx
- Supplementary Data File legend.docx
