# Supplementary material for: Nuclear export restricts Gdown1 to a mitotic function
Source: Nucleic Acids Res. 2022 Jan 20;50(4):1908–26. doi: 10.1093/nar/gkac015 (PMC8887472; doi:10.1093/nar/gkac015)
Supplement: gkac015_Supplemental_Files [file gkac015_supplemental_files.zip › Supplemental Data File.xlsx]

## Sheet: Antibodies
Antibody	Source	Catalog Number	Dilution for Western Blot	Dilution for IF	Amount for ChIP-Seq
Sheep anti-Gdown1	Price Lab	NA - Inquire for more info	1:1000	1:200	NA
Sheep anti-TTF2	Price Lab	NA - Inquire for more info	1:1000	NA	NA
Mouse anti-POLR2A	Santa Cruz	sc-55492	1:500	1:200	4 µg
Rabbit anti-Actin	Millipore Sigma	A2066	1:2000	NA	NA
Rabbit anti-p21	Cell Signaling Technology	2947S	1:1000	NA	NA
Mouse anti-Vinculin	Santa Cruz	sc-25336	1:1000	NA	NA
Rabbit anti-HA tag	Cell Signaling Technology	C29F4	1:1000	1:500	6 µL
Mouse anti-FLAG tag M2	Millipore Sigma	F3165	NA	1:500	NA
Rabbit anti-histone H3	Abcam	791-100	1:4000	NA	NA
Mouse anti-Cyclin B1	Santa Cruz	sc-245	1:1000	NA	NA
Mouse anti-Cyclin E	Santa Cruz	sc-377100	1:1000	NA	NA
Rabbit anti-53BP1	Novus Biologicals	NB100-305	NA	1:1000	NA
Goat anti-Rabbit HRP	Millipore Sigma	A0545	1:40,000	NA	NA
Donkey anti-Sheep HRP	Millipore Sigma	A3415	1:40,000	NA	NA
Rabbit anti-Mouse HRP	Millipore Sigma	A9044	1:40,000	NA	NA
Goat anti-Mouse Alexa Fluor 488	Thermo Fisher	A28175	NA	1:2000	NA
Goat anti-Rabbit Alexa Fluor 568	Thermo Fisher	A20169	NA	1:2000	NA
Donkey anti-Sheep Alexa Fluor 568	Thermo Fisher	A21099	NA	1:2000	NA

## Sheet: Nucleic Acid reagents
All nucleic acid reagents, as well as reagents for genome editing, unless inidcated otherwise, were ordered from Integrated DNA technologies
Primers for cloning of FLAG-Gdown1 plasmids
SV40 NLS Forward	5' CCA AAA AAG AAG AGA AAG GTA GAA GAC CCC TGA AAG GGT CAA GAC AAT TC
SV40 NLS Reverse	5' GAA TTC ATC AGA GGA CCA ATC GTC ATC TTC ATC CC
Forward sequencing primer (core facility provided)	5' ATG TCG TAA CAA CTC CGC C
Reverse sequencing primer (core facility provided)	5' AGG AAA GGA CAG TGG GAG TG
crRNA sequences
crRNA Gdown1 KO 1, 2 Upstream	/AltR1/rArG rArArU rGrUrG rCrUrC rGrCrU rGrCrC rCrCrG rGrUrU rUrUrA rGrArG rCrUrA rUrGrC rU/AltR2/
crRNA Gdown1 KO 1, 2 Downstream	/AltR1/rGrA rCrUrU rGrArA rArCrA rCrGrA rUrGrC rCrGrC rGrUrU rUrUrA rGrArG rCrUrA rUrGrC rU/AltR2/
crRNA Gdown1 KO 3 Upstream	/AltR1/rUrC rCrGrC rArGrG rArGrC rGrUrU rArArA rGrGrG rGrUrU rUrUrA rGrArG rCrUrA rUrGrC rU/AltR2/
crRNA Gdown1 KO 3 Downstream	/AltR1/rGrA rArUrA rUrUrG rUrGrU rUrUrA rArCrC rArCrA rGrUrU rUrUrA rGrArG rCrUrA rUrGrC rU/AltR2/
crRNA for Gdown1 GFP or FKBP tagging	/AltR1/rGrG rCrArG rCrGrA rGrCrA rCrArU rUrCrU rGrCrG rGrUrU rUrUrA rGrArG rCrUrA rUrGrC rU/AltR2/
gBlocks for donor template generation
For tagging of Gdown1 at N-terminus	5'GGGAAAATGGCGACTCCCGCTCGTGCCCCGGAGTCACCGCCGTCCGCGGATCCGGCGCTAGTAGCGGGGCCTGCCGAGGAAGCCGAGTGCCCGCCGCCGCGCCAGCCTCAGCCCGCGCAGAATGGCCAAGCCTTTGTCTCAAGAAGAATCCACCCTCATTGAAAGAGCAACGGCTACAATCAACAGCATCCCCATCTCTGAAGACTACAGCGTCGCCAGCGCAGCTCTCTCTAGCGACGGCCGCATCTTCACTGGTGTCAATGTATATCATTTTACTGGGGGACCTTGTGCAGAACTCGTGGTGCTGGGCACTGCTGCTGCTGCGGCAGCTGGCAACCTGACTTGTATCGTCGCGATCGGAAATGAGAACAGGGGCATCTTGAGCCCCTGCGGACGG…
with BSD-HA-FKBP
For GFP-tagging of Gdown1 at the N-terminus, a sequence encoding GFP-TEV (below) was amplified from a separate construct with primers that contained
tails with short homology the Gdown1 locus and the .
GFP-TEV	5'GTGAGCAAGGGCGAGGAGCTGTTCACCGGGGTGGTGCCCATCCTGGTCGAGCTGGACGGCGACGTAAACGGCCACAAGTTCAGCGTGTCCGGCGAGGGCGAGGGCGATGCCACCTACGGCAAGCTGACCCTGAAGTTCATCTGCACCACCGGCAAGCTGCCCGTGCCCTGGCCCACCCTCGTGACCACCCTGACCTACGGCGTGCAGTGCTTCAGCCGCTACCCCGACCACATGAAGCAGCACGACTTCTTCAAGTCCGCCATGCCCGAAGGCTACGTCCAGGAGCGCACCATCTTCTTCAAGGACGACGGCAACTACAAGACCCGCGCCGAGGTGAAGTTCGAGGGCGACACCCTGGTGAACCGCATCGAGCTGAAGGGCATCGACTTCAAGGAGG…
Primers for amplification of gBlocks - one primer in each set is 5' phosphorylated to enable conversion of the dsDNA product to ssDNA
BSD-HA-FKBP Gdown1 forward	5' GGG AAA ATG GCG ACT CCC G
BSD-HA-FKBP Gdown1 reverse	/5Phos/GG ACC CCA GCT TAC TCG TTG
GFP-TEV Gdown1 forward	/5Phos/CG CCG CCG CGC CAG CCT CAG CCC GCG CAG AAT GGT GAG CAA GGG CGA GGA
GFP-TEV Gdown1 reverse	5' TTG GGG CTC GAA GCC GCG GGG CAG CGA GCA CGC TTG GAA GTA CAG GTT TT
Primers for assays of genome editing
For insertion of BSD-HA-FKBP or GFP	Gdown1 359F	5' GAT TCG GCT CGA AGA AGA CC
at Gdown1 N-terminus	Gdown1 359R	5' TCC AGG GAA GGG AAC AGA GT
For deletion of the Gdown1 N terminus (KO #1, 2)	Gdown1 327F	5' GAC GTA ACT TCC GCC CTT TA
	Gdown1 864R	5' TGT TTC CGA GGG TAC TT
To assay deletion of the entire Gdown1 coding region and noncoding regions including the 5' UTR, a part of the core promoter region, and a segment of
the 3' UTR, two separate PCR reactions were carried out. One reactions amplifies a sequence at the 3' end of the coding region (downstream assay) using a forward primer inside the deleted region.
Thus, this reactions fails without a site for this primer to bind. A second reaction uses primers that sit near the 5' and 3'
end of the gene, just outside of the deleted region. This PCR reaction only works when the large span of sequence between the primers is removed (deletion assay).
Downstream assay	Forward	5' GCA TTA CCC AGT TGT GTC TGA TAG G
	Reverse	5' CCA GCA TCT ACT CAA AAG GGA AGT C
Deletion assay	Forward	5' GCT TGG TGA GGT CAC GC
	Reverse	5' CCA GCA TCT ACT CAA AAG GGA AGT C
Gdown1 DsiRNA
5’ CCAAGAAUGGAUAAAUGUCCUUATT
3’ UAGGUUCUUACCUAUUUACAGGAAUAA
PRO-Seq adapters and index primers
VRA3-4N adapter: /5Phos/rNrNrNrNrGrArUrCrGrUrCrGrGrArCrUrGrUrArGrArArCrUrCrUrGrArArC/3InvdT/
VRA5-4N adapter: rCrCrUrUrGrGrCrArCrCrCrGrArGrArArUrUrCrCrArNrNrNrN
RP1: AATGATACGGCGACCACCGAGATCTACACGTTCAGAGTTCTACAGTCCGA
Index primers: bracketed/bolded sequences indicate the index
RPI-1 [ATCACG]: CAAGCAGAAGACGGCATACGAGATCGTGATGTGACTGGAGTTCCTTGGCACCCGAGAATTCCA
RPI-2 [CGATGT]: CAAGCAGAAGACGGCATACGAGATACATCGGTGACTGGAGTTCCTTGGCACCCGAGAATTCCA
RPI-3 [TTAGGC]: CAAGCAGAAGACGGCATACGAGATGCCTAAGTGACTGGAGTTCCTTGGCACCCGAGAATTCCA
RPI-4 [TGACCA]: CAAGCAGAAGACGGCATACGAGATTGGTCAGTGACTGGAGTTCCTTGGCACCCGAGAATTCCA
RPI-5 [ACAGTG]: CAAGCAGAAGACGGCATACGAGATCACTGTGTGACTGGAGTTCCTTGGCACCCGAGAATTCCA
RPI-7 [CAGATC]: CAAGCAGAAGACGGCATACGAGATGATCTGGTGACTGGAGTTCCTTGGCACCCGAGAATTCCA
RPI-8 [ACTTGA]: CAAGCAGAAGACGGCATACGAGATTCAAGTGTGACTGGAGTTCCTTGGCACCCGAGAATTCCA
RPI-9 [GATCAG]: CAAGCAGAAGACGGCATACGAGATCTGATCGTGACTGGAGTTCCTTGGCACCCGAGAATTCCA
RPI-10 [TAGCTT]: CAAGCAGAAGACGGCATACGAGATAAGCTAGTGACTGGAGTTCCTTGGCACCCGAGAATTCCA
RPI-11 [GGCTAC]: CAAGCAGAAGACGGCATACGAGATGTAGCCGTGACTGGAGTTCCTTGGCACCCGAGAATTCCA
RPI-12 [CTTGTA]: CAAGCAGAAGACGGCATACGAGATCTTGTAGTGACTGGAGTTCCTTGGCACCCGAGAATTCCA
RPI-13 [AGTCAA]: CAAGCAGAAGACGGCATACGAGATTTGACTGTGACTGGAGTTCCTTGGCACCCGAGAATTCCA
RPI-14 [AGTTCC]: CAAGCAGAAGACGGCATACGAGATGGAACTGTGACTGGAGTTCCTTGGCACCCGAGAATTCCA
RPI-15 [ATGTCA]: CAAGCAGAAGACGGCATACGAGATTGACATGTGACTGGAGTTCCTTGGCACCCGAGAATTCCA
RPI-16 [CCGTCC]: CAAGCAGAAGACGGCATACGAGATGGACGGGTGACTGGAGTTCCTTGGCACCCGAGAATTCCA
RPI-18 [GTCCGC]: CAAGCAGAAGACGGCATACGAGATGCGGACGTGACTGGAGTTCCTTGGCACCCGAGAATTCCA
RPI-19 [GTGAAA]: CAAGCAGAAGACGGCATACGAGATTTTCACGTGACTGGAGTTCCTTGGCACCCGAGAATTCCA
RPI-20 [GTGGCC]: CAAGCAGAAGACGGCATACGAGATGGCCACGTGACTGGAGTTCCTTGGCACCCGAGAATTCCA
RPI-21 [GTTTCG]: CAAGCAGAAGACGGCATACGAGATCGAAACGTGACTGGAGTTCCTTGGCACCCGAGAATTCCA
RPI-22 [CGTACG]: CAAGCAGAAGACGGCATACGAGATCGTACGGTGACTGGAGTTCCTTGGCACCCGAGAATTCCA
RPI-25 [ACTGAT]: CAAGCAGAAGACGGCATACGAGATATCAGTGTGACTGGAGTTCCTTGGCACCCGAGAATTCCA
RPI-27 [ATTCCT]: CAAGCAGAAGACGGCATACGAGATAGGAATGTGACTGGAGTTCCTTGGCACCCGAGAATTCCA
ChIP-Seq adapters
RPI-30: /5Phos/GATCGGAAGAGCACACGTCTGAACTCCAGTCACCACCGGNNNNNNNNATCTCGTATGCCGTCTTCTGCTT*G
RPI-31: /5Phos/GATCGGAAGAGCACACGTCTGAACTCCAGTCACCACGATNNNNNNNNATCTCGTATGCCGTCTTCTGCTT*G
RPI-32: /5Phos/GATCGGAAGAGCACACGTCTGAACTCCAGTCACCACTCANNNNNNNNATCTCGTATGCCGTCTTCTGCTT*G
RPI-33: /5Phos/GATCGGAAGAGCACACGTCTGAACTCCAGTCACCAGGCGNNNNNNNNATCTCGTATGCCGTCTTCTGCTT*G
RPI-47: /5Phos/GATCGGAAGAGCACACGTCTGAACTCCAGTCACTCGAAGNNNNNNNNATCTCGTATGCCGTCTTCTGCTT*G
Library amplification primers
AATGATACGGCGACCACCGAGATCTACACTCTTTCCCTACACGA (P5)
CAAGCAGAAGACGGCATACGAGAT (P7)
qPCR primers
Cyclophilin A Fw: CTC GAA TAA GTT TGA CTT GTG TTT
Cyclophilin A Rv: CTA GGC ATG GGA GGG AAC A
Gdown1 Fw: AGC TCG GCT TCT ACC ACT TC	From PMID 22244332
Gdown1 Rv: TTT GCT TGC ATC TCC TCA TAA	From PMID 22244332

## Sheet: KO#1 and 2 vs. Parental RNA-Seq
Genename	baseMean	log2FoldChange	lfcSE	stat	pvalue	padj
COL4A5	5623.13	1.33331	0.0372984	35.747	7.3627e-280	9.88737e-276
RNLS	374.112	-3.3283	0.109455	-30.4078	4.33253e-203	2.90908e-199
CDKN1A	3904.3	2.32404	0.0941768	24.6774	1.86978e-134	8.36977e-131
ODC1	12240	-0.776712	0.0322209	-24.1059	2.16952e-128	7.28363e-125
MYLK3	1694.68	-1.19411	0.0522031	-22.8742	8.38805e-116	2.25286e-112
DAPK1	903.961	-1.30763	0.0586682	-22.2885	4.77254e-110	1.06817e-106
TNNT2	123.546	-4.75233	0.222939	-21.3168	7.93653e-101	1.52257e-97
CCN1	444.049	-2.00134	0.100358	-19.942	1.75847e-88	2.95182e-85
CA5B	2233.56	1.80092	0.0905261	19.8939	4.59177e-88	6.85144e-85
LAMB2	2884.42	1.13414	0.0587793	19.2949	5.93325e-83	7.96777e-80
ZMAT3	1083.91	1.38878	0.0725969	19.13	1.41951e-81	1.73296e-78
ADGRG1	1190.69	1.15972	0.0610466	18.9972	1.79772e-80	2.0118e-77
SDC2	2040.95	-1.25085	0.0664665	-18.8193	5.24455e-79	5.41762e-76
ACTG1	50434.1	-0.593463	0.0320589	-18.5116	1.66378e-76	1.59593e-73
SEMA5A	977.16	-1.17121	0.0633933	-18.4753	3.26652e-76	2.92441e-73
TMEM164	1442.51	1.14323	0.0634721	18.0115	1.58312e-72	1.32873e-69
TINCR	366.978	1.76373	0.0994958	17.7267	2.60892e-70	2.0609e-67
REPS2	429.387	1.96148	0.111497	17.5922	2.82526e-69	2.1078e-66
IL4R	773.335	1.22086	0.0718929	16.9816	1.12324e-64	7.93894e-62
OLFML2A	856.323	1.69346	0.100955	16.7744	3.75327e-63	2.52013e-60
ATP7A	1663.59	1.08041	0.0646246	16.7182	9.65443e-63	6.17378e-60
TNNC1	1006.55	-1.73896	0.108118	-16.084	3.3049e-58	2.01734e-55
NFKB2	895.123	-0.961229	0.0603022	-15.9402	3.33232e-57	1.94564e-54
AKR1B10	486.487	1.53508	0.0984247	15.5965	7.68711e-55	4.30126e-52
TNFSF9	1499.78	1.06108	0.0684215	15.508	3.06269e-54	1.64515e-51
TNPO1	16332.8	-0.43759	0.0282424	-15.4941	3.80247e-54	1.96398e-51
PLCL2	995.527	-0.927603	0.0600551	-15.4459	8.04432e-54	4.00101e-51
SERPINB5	167.035	3.29561	0.2147	15.3499	3.54891e-53	1.70208e-50
TSN	4710.13	-0.653774	0.0427295	-15.3003	7.61119e-53	3.52451e-50
WDR3	5470.84	-0.579845	0.0382242	-15.1696	5.62437e-52	2.51766e-49
SKP2	5151.7	-0.548722	0.0363063	-15.1137	1.31578e-51	5.69988e-49
FBN1	3257.09	-0.619751	0.041154	-15.0593	2.99839e-51	1.25829e-48
DST	7297.5	0.634911	0.0432681	14.6739	9.47692e-49	3.85653e-46
STS	1722.56	-0.689028	0.0469978	-14.6609	1.14816e-48	4.53491e-46
ITPR1	4064.2	-0.540522	0.0369123	-14.6434	1.48466e-48	5.69643e-46
ANXA3	1243.63	-1.44915	0.098979	-14.6409	1.53935e-48	5.74221e-46
MBTPS1	8030.93	0.387918	0.0267756	14.4877	1.4486e-47	5.25762e-45
CSRP1	13829.9	-0.751599	0.0520521	-14.4394	2.9256e-47	1.03389e-44
AATK	93.3022	-2.65323	0.188823	-14.0514	7.54922e-45	2.59945e-42
APP	7544.1	0.398579	0.0283844	14.0422	8.60372e-45	2.88848e-42
ICAM1	2280.68	-0.905856	0.0647808	-13.9834	1.96843e-44	6.44733e-42
HIPK2	389.66	1.27264	0.0918277	13.859	1.12292e-43	3.59041e-41
RRM2B	1643.78	0.776468	0.0562038	13.8152	2.06312e-43	6.44317e-41
CD99L2	3680.36	1.27875	0.0928393	13.7738	3.66294e-43	1.11795e-40
PKDCC	411.258	-1.50497	0.109375	-13.7598	4.45011e-43	1.32801e-40
HMGB3	4711.23	0.562566	0.0412287	13.645	2.16198e-42	6.31157e-40
H1-2	20689.3	-0.460554	0.0338806	-13.5934	4.3795e-42	1.25133e-39
DHRS3	256.251	1.44475	0.107515	13.4376	3.64031e-41	1.01845e-38
UBE2L6	286.99	1.60574	0.119606	13.4253	4.29784e-41	1.17787e-38
HTRA1	1379.12	0.903425	0.067365	13.4109	5.2197e-41	1.40191e-38
TCEAL1	726.121	0.85253	0.0636542	13.3931	6.63119e-41	1.74608e-38
H2BC12	9022.64	-0.545953	0.0411039	-13.2823	2.93307e-40	7.57467e-38
MT-CO1	73413.5	0.365274	0.0278336	13.1235	2.41505e-39	6.11919e-37
TPM1	2888.17	-0.720575	0.0550685	-13.0851	4.00827e-39	9.96798e-37
KIF20A	6214.06	-0.43359	0.0332163	-13.0535	6.06744e-39	1.48145e-36
NCAPD2	10055.3	-0.352237	0.0271408	-12.9781	1.62774e-38	3.90337e-36
C1R	1609.17	0.685694	0.052956	12.9484	2.39956e-38	5.5558e-36
TCEAL4	2479.82	0.624863	0.0482545	12.9493	2.3706e-38	5.5558e-36
ALDH3A1	1613.81	1.32378	0.102386	12.9293	3.0776e-38	7.00493e-36
OLFML1	237.714	-1.59053	0.124038	-12.8229	1.22038e-37	2.73142e-35
GM2A	789.297	0.759643	0.0595508	12.7562	2.87841e-37	6.33675e-35
TCIRG1	1347.87	0.765291	0.060028	12.7489	3.1617e-37	6.84813e-35
THBS1	2625.34	-1.88912	0.14823	-12.7445	3.34409e-37	7.12822e-35
TFPI	5025.52	0.668821	0.0532332	12.564	3.33166e-36	6.99077e-34
KRT17	10007	-0.763501	0.0607791	-12.5619	3.41962e-36	7.06493e-34
FAM114A1	1339.21	0.585363	0.0471431	12.4167	2.12066e-35	4.3149e-33
HNRNPH2	4809.37	0.561136	0.0452768	12.3935	2.83531e-35	5.6829e-33
GRAMD1B	1344.82	0.576034	0.04652	12.3825	3.25057e-35	6.41939e-33
CDK14	448.596	-1.20538	0.097686	-12.3394	5.55995e-35	1.08209e-32
KIF23	4067.27	-0.729633	0.0594261	-12.278	1.18921e-34	2.28141e-32
H2AC11	7878.19	-0.626236	0.0512981	-12.2078	2.82484e-34	5.34292e-32
PCSK1	638.765	1.03332	0.0846818	12.2024	3.0177e-34	5.62842e-32
PRMT5	4904.14	-0.365658	0.0300294	-12.1767	4.13847e-34	7.61308e-32
MAVS	2506.8	0.553657	0.0454859	12.1721	4.37914e-34	7.94696e-32
PRICKLE1	89.7224	-2.66255	0.220206	-12.0912	1.17594e-33	2.10556e-31
LGALS3	3144.02	0.445119	0.0369247	12.0548	1.82966e-33	3.23296e-31
VAT1	3165.14	0.974728	0.0811906	12.0054	3.32749e-33	5.80322e-31
GOLGA8O	182.006	-2.67374	0.22287	-11.9969	3.68915e-33	6.35148e-31
FSTL1	3357.52	-0.728627	0.0609397	-11.9565	6.0015e-33	1.02018e-30
MYPN	5287.16	0.43021	0.0361319	11.9067	1.09276e-32	1.81333e-30
CHRFAM7A	135.083	-2.10827	0.177068	-11.9066	1.09375e-32	1.81333e-30
KCNN4	255.141	1.85149	0.155621	11.8974	1.22064e-32	1.99902e-30
ADGRL1	527.815	1.00259	0.0843162	11.8908	1.32085e-32	2.13708e-30
RAB30	3051.89	0.544228	0.045875	11.8633	1.83617e-32	2.93547e-30
CYBRD1	1274.31	0.93663	0.0791602	11.8321	2.66433e-32	4.20933e-30
ACADVL	4436.44	0.503062	0.0425308	11.8282	2.7918e-32	4.35943e-30
CHRNA7	73.4827	-1.94696	0.165582	-11.7583	6.40155e-32	9.88119e-30
FN1	1308.63	1.76092	0.150557	11.6961	1.33481e-31	2.03695e-29
PGPEP1	433.044	1.0276	0.087901	11.6904	1.42645e-31	2.15233e-29
BLM	1050.51	-0.587348	0.0502578	-11.6867	1.49084e-31	2.2245e-29
MECOM	1351.76	-0.688912	0.0589891	-11.6786	1.63903e-31	2.41875e-29
TEAD1	6780.88	-0.553812	0.0475742	-11.641	2.54921e-31	3.72102e-29
HIP1	743.953	0.970272	0.0833898	11.6354	2.72383e-31	3.93316e-29
KIF18B	775.737	-0.733918	0.0630895	-11.633	2.80189e-31	4.00283e-29
GOLGA8N	73.3314	-2.48494	0.2137	-11.6282	2.96301e-31	4.18845e-29
CACNB2	277.805	-1.01463	0.0875381	-11.5907	4.59492e-31	6.38363e-29
ARHGAP11A	1818.92	-1.17397	0.101288	-11.5904	4.611e-31	6.38363e-29
SH3BGRL	1897.98	0.871452	0.0753306	11.5684	5.96113e-31	8.16858e-29
GLP2R	1146.71	0.641741	0.0557665	11.5076	1.20728e-30	1.63763e-28
H2BC17	3931.58	-0.600934	0.0522392	-11.5035	1.26636e-30	1.7006e-28
SLFN5	1596.38	1.23435	0.107494	11.4829	1.60758e-30	2.13744e-28
TSC22D3	1043	1.10438	0.0962358	11.4758	1.74576e-30	2.29842e-28
KIF15	1399.89	-0.491725	0.0428948	-11.4635	2.0119e-30	2.62309e-28
MT-CO3	62103.9	0.420523	0.0369304	11.3869	4.85917e-30	6.27441e-28
ZMYM3	2206.68	0.480595	0.0423386	11.3512	7.31349e-30	9.35361e-28
COL25A1	55.4404	-2.25503	0.199137	-11.324	9.98003e-30	1.26436e-27
ARFGAP3	1245.83	0.644153	0.0570529	11.2905	1.46281e-29	1.8359e-27
LURAP1L	185.997	1.57957	0.141382	11.1723	5.57231e-29	6.92876e-27
CTSB	6011	0.720048	0.064487	11.1658	5.99637e-29	7.38764e-27
PTGES	1297.96	1.29821	0.116657	11.1284	9.12605e-29	1.11412e-26
ITGA3	829.469	1.00946	0.0907793	11.12	1.00298e-28	1.21342e-26
H2BC8	4514.38	-0.637443	0.057331	-11.1187	1.01798e-28	1.22058e-26
L1CAM	1784.49	0.724884	0.0652417	11.1108	1.11207e-28	1.32159e-26
TGFB1	241.895	2.27912	0.205816	11.0736	1.68534e-28	1.9853e-26
PPARG	654.917	1.21442	0.109995	11.0407	2.43124e-28	2.83906e-26
H2AC13	5662.11	-0.642026	0.0585227	-10.9705	5.29529e-28	6.13021e-26
DHX32	1846.29	0.462231	0.0422576	10.9384	7.55008e-28	8.66582e-26
TRMT2B	1205.34	0.768649	0.0703858	10.9205	9.19778e-28	1.04675e-25
STXBP6	60.4779	-2.17531	0.19978	-10.8885	1.3075e-27	1.4755e-25
TSHZ2	1165.85	0.696657	0.0642396	10.8447	2.11385e-27	2.36557e-25
H2AC4	1809.9	-0.564431	0.0522069	-10.8114	3.03924e-27	3.37305e-25
ORAI2	438.244	0.872879	0.0811039	10.7625	5.17557e-27	5.69695e-25
SET	30029.9	-0.337365	0.0315246	-10.7016	9.99921e-27	1.0917e-24
DIAPH3	1652.13	-0.561768	0.0525846	-10.6831	1.22084e-26	1.32214e-24
LOXL2	1597.07	0.965587	0.0905751	10.6606	1.55559e-26	1.6712e-24
AMOTL2	1971.84	-0.691671	0.0650243	-10.6371	2.00204e-26	2.13376e-24
DOCK11	1366.52	0.591978	0.0556934	10.6292	2.17906e-26	2.28614e-24
TXNRD1	32201.5	-0.29507	0.0277586	-10.6299	2.164e-26	2.28614e-24
NNT	5325.98	0.436033	0.0410765	10.6151	2.53436e-26	2.61799e-24
EHD4	761.451	-1.25572	0.11829	-10.6156	2.52206e-26	2.61799e-24
KYNU	18583.2	0.691123	0.0651593	10.6067	2.77475e-26	2.84444e-24
GSN	2190.11	0.841194	0.0794429	10.5887	3.36364e-26	3.422e-24
NOLC1	10458.2	-0.3435	0.0324434	-10.5877	3.39947e-26	3.43244e-24
TMSB4X	24606.7	0.385142	0.0364058	10.5791	3.7243e-26	3.73237e-24
LHFPL2	648.577	0.732275	0.0693747	10.5554	4.79743e-26	4.7722e-24
SLC9A7	845.698	0.718567	0.0681118	10.5498	5.08962e-26	5.02563e-24
CALCOCO1	755.837	0.616155	0.0584301	10.5452	5.34708e-26	5.24131e-24
LIFR	9959.26	-0.33183	0.0314807	-10.5407	5.60578e-26	5.45507e-24
H2AC12	4264.7	-0.647705	0.0615478	-10.5236	6.72538e-26	6.49749e-24
MORC4	1003.88	0.749182	0.0712965	10.508	7.93726e-26	7.61353e-24
H3C15	6660.23	-0.913476	0.0869785	-10.5023	8.42888e-26	8.02776e-24
SESN1	713.168	0.794572	0.0756675	10.5008	8.56221e-26	8.09732e-24
HIF1A	10515	0.605178	0.057637	10.4998	8.65494e-26	8.12778e-24
SLC12A4	1107.59	0.678831	0.0646596	10.4985	8.77298e-26	8.18141e-24
CDCA2	1886.52	-0.468531	0.0446441	-10.4948	9.12773e-26	8.45354e-24
OSMR	3610.99	0.669361	0.0642228	10.4225	1.9578e-25	1.80077e-23
NUAK1	496.935	-1.06531	0.102583	-10.3849	2.90621e-25	2.65493e-23
CKS1B	2734.36	-0.584552	0.0564637	-10.3527	4.06851e-25	3.69162e-23
IFI35	943.83	0.635179	0.0613843	10.3476	4.29147e-25	3.8678e-23
TPX2	5987.39	-0.423177	0.0409496	-10.3341	4.94017e-25	4.42277e-23
GLA	3639.15	0.420399	0.0407	10.3292	5.1993e-25	4.62393e-23
PITRM1	2825.16	0.406251	0.0396041	10.2578	1.0916e-24	9.64416e-23
GPS1	2212.9	-0.511443	0.0499626	-10.2365	1.36046e-24	1.19409e-22
FOXF1	306.509	1.19086	0.116435	10.2276	1.49105e-24	1.30021e-22
FAM199X	3396.72	0.390395	0.0381952	10.2211	1.59586e-24	1.38264e-22
SIAE	665.137	0.801018	0.0784106	10.2157	1.687e-24	1.45223e-22
CTSD	3166.06	0.762185	0.0747909	10.1909	2.17772e-24	1.86271e-22
ADGRA3	2870.59	0.431203	0.0423349	10.1855	2.30104e-24	1.95573e-22
HMGB2	3068.99	-0.640651	0.0629477	-10.1775	2.49878e-24	2.11045e-22
H3C14	7260.5	-0.908507	0.0892915	-10.1746	2.57416e-24	2.16053e-22
SLC43A2	1506.35	0.620072	0.0609547	10.1727	2.62619e-24	2.19051e-22
LAMA3	559.714	0.725757	0.0713838	10.167	2.7841e-24	2.30788e-22
AKR1C1	6798.09	1.53627	0.15125	10.1571	3.08054e-24	2.53795e-22
MEAK7	712.439	0.658592	0.0651197	10.1136	4.81049e-24	3.93903e-22
GREM2	25.1672	-4.36467	0.432349	-10.0953	5.79799e-24	4.71886e-22
PDZD8	2937.85	-0.448266	0.0444143	-10.0928	5.94413e-24	4.80866e-22
AFAP1	2828.55	-0.439889	0.04361	-10.0869	6.31492e-24	5.07803e-22
PCNX1	3997.64	0.501605	0.0499723	10.0377	1.04113e-23	8.32224e-22
SERPINB6	3399.97	0.529102	0.0528557	10.0103	1.37329e-23	1.09124e-21
MVP	2821.15	1.00645	0.100677	9.9968	1.57406e-23	1.24341e-21
JUNB	1719.12	0.771479	0.0771841	9.99531	1.5979e-23	1.25486e-21
H2BC10	2290.22	-0.673657	0.0675225	-9.97678	1.92614e-23	1.50385e-21
PGAM5	3580.29	-0.457301	0.0459171	-9.95927	2.29733e-23	1.78329e-21
TOMM40	4648.1	-0.431724	0.0433629	-9.95607	2.37262e-23	1.83114e-21
ARHGEF3	762.343	0.774934	0.0778848	9.94974	2.5284e-23	1.94022e-21
DPYSL2	2559.55	0.660632	0.0665287	9.93003	3.08171e-23	2.35138e-21
HEG1	924.877	0.73602	0.0742352	9.9147	3.59325e-23	2.7262e-21
H3C7	7643.23	-0.5079	0.0512581	-9.90868	3.81673e-23	2.87948e-21
DMXL1	1657.12	0.566967	0.0572455	9.90412	3.99452e-23	2.99679e-21
LRP10	1492.54	0.607056	0.0614936	9.87186	5.51354e-23	4.11341e-21
ABCC2	184.93	2.03987	0.206904	9.85898	6.26803e-23	4.65046e-21
SPAG5	4770.21	-0.388794	0.0395442	-9.83187	8.20792e-23	6.05627e-21
TCP11L2	139.579	1.66403	0.169944	9.79163	1.22312e-22	8.97558e-21
ANLN	9716.48	-0.455606	0.0465328	-9.79107	1.22988e-22	8.9761e-21
GRAMD2B	418.921	0.812323	0.0832696	9.75534	1.75012e-22	1.2704e-20
PLAUR	605.966	0.796772	0.0817651	9.74465	1.94452e-22	1.40392e-20
H2AJ	1175.3	0.620089	0.0637368	9.72891	2.27008e-22	1.63021e-20
MITF	1347.02	-0.516221	0.0531972	-9.70392	2.90144e-22	2.07252e-20
ALDH6A1	847.545	1.00981	0.104195	9.69154	3.27546e-22	2.32731e-20
TRIM16	1335.8	-0.504044	0.0521792	-9.65986	4.46457e-22	3.15551e-20
FADS1	10031.3	0.307159	0.0318174	9.6538	4.73688e-22	3.33045e-20
NFE2	192.216	2.09819	0.2178	9.63356	5.76943e-22	3.9937e-20
MAOB	2900.03	0.543449	0.0564114	9.63368	5.76251e-22	3.9937e-20
CDC25A	2128.24	-0.436944	0.0453533	-9.63423	5.73225e-22	3.9937e-20
NCAPG	3520.49	-0.419994	0.0436214	-9.62817	6.08051e-22	4.18745e-20
CDC20	3717.84	-0.726244	0.0754527	-9.62516	6.26107e-22	4.28979e-20
GNL3	6412.78	-0.274757	0.028554	-9.6224	6.4314e-22	4.38412e-20
WFDC3	82.4771	2.05105	0.213569	9.60366	7.71577e-22	5.23308e-20
MMP24	92.6037	-2.19387	0.228473	-9.60231	7.81726e-22	5.27528e-20
ABCA1	524.482	2.28435	0.238445	9.5802	9.68589e-22	6.50359e-20
CES2	1314.95	0.493998	0.0515726	9.57869	9.82849e-22	6.5665e-20
CRAT	301.921	1.24189	0.129963	9.55571	1.22735e-21	8.15945e-20
PTPRE	383.49	1.32712	0.139107	9.54033	1.42375e-21	9.4185e-20
MANBA	911.224	0.798826	0.0839627	9.51405	1.83375e-21	1.20713e-19
HBP1	1799.46	0.570134	0.0601459	9.47917	2.56321e-21	1.67094e-19
EBNA1BP2	4533.31	-0.409339	0.0431817	-9.47945	2.55628e-21	1.67094e-19
NOP58	5863.84	-0.361636	0.0381836	-9.47099	2.77206e-21	1.79835e-19
GRN	2907.76	0.540153	0.057082	9.46274	2.99979e-21	1.93674e-19
SRSF3	11422.4	-0.291818	0.0309206	-9.43765	3.8124e-21	2.4496e-19
ACOX1	1442.52	0.436687	0.0462759	9.4366	3.85087e-21	2.45087e-19
GABPB1	1165.09	-0.713902	0.0756493	-9.43699	3.83637e-21	2.45087e-19
H2BC11	5087.47	-0.743341	0.0789532	-9.41495	4.7329e-21	2.99803e-19
MSN	14222.1	0.394726	0.0419805	9.40262	5.32218e-21	3.35547e-19
SYTL5	83.3177	2.45441	0.261165	9.39791	5.56551e-21	3.49249e-19
FRY	189.56	-1.75775	0.187761	-9.3616	7.85402e-21	4.90566e-19
DECR1	1071.49	0.516066	0.0551581	9.35613	8.27138e-21	5.14243e-19
WDR45	728.925	0.613204	0.0655972	9.34802	8.93024e-21	5.52646e-19
IQGAP1	14606.7	-0.285472	0.030602	-9.32852	1.07356e-20	6.61323e-19
SAA1	57.6441	-2.43813	0.261647	-9.3184	1.18109e-20	7.2424e-19
TSC22D1	5147.06	0.540765	0.0580449	9.31632	1.20446e-20	7.35214e-19
LPL	4450.57	-1.64889	0.177007	-9.3154	1.21496e-20	7.38265e-19
SEL1L3	1941.91	0.478268	0.051402	9.30445	1.34683e-20	8.14709e-19
CABP4	51.4585	3.89717	0.420136	9.27598	1.75988e-20	1.0598e-18
ABCG1	79.3162	2.067	0.223526	9.24727	2.30302e-20	1.38068e-18
MAP3K12	214.716	1.2057	0.130613	9.23114	2.67761e-20	1.59811e-18
MCUR1	1482.95	-0.393034	0.04258	-9.23048	2.69427e-20	1.60095e-18
PLK2	3156.21	-0.554224	0.060089	-9.22338	2.87878e-20	1.70305e-18
HNMT	2409.04	0.522068	0.0566534	9.21512	3.10925e-20	1.83132e-18
PLEKHA6	229.321	1.36457	0.148201	9.20758	3.33569e-20	1.95612e-18
PLK1	2501.05	-0.551963	0.0599597	-9.20556	3.39883e-20	1.98447e-18
H3C10	5877.32	-0.647415	0.0703335	-9.20494	3.41876e-20	1.98747e-18
FAS	486.624	0.91205	0.0993752	9.17784	4.39818e-20	2.54582e-18
HJURP	1095.2	-0.477696	0.0520673	-9.17457	4.5337e-20	2.613e-18
C1QTNF6	1738.86	0.834194	0.0913006	9.13678	6.43379e-20	3.67657e-18
CCNB2	2715.15	-0.708632	0.0775571	-9.13691	6.42632e-20	3.67657e-18
NUCB2	1163.77	0.75641	0.0829426	9.11967	7.5352e-20	4.28772e-18
DMPK	503.744	1.08141	0.118588	9.1191	7.57478e-20	4.29205e-18
NHS	1250.32	0.937048	0.103206	9.07943	1.09147e-19	6.15856e-18
CTSA	2561.71	0.496955	0.0548919	9.05333	1.38671e-19	7.79167e-18
CCDC86	1727.04	-0.487239	0.0539453	-9.0321	1.68409e-19	9.42316e-18
XPC	1542.13	0.464526	0.0514334	9.0316	1.69178e-19	9.42691e-18
PNPLA8	1262.4	0.448855	0.0497168	9.02823	1.74466e-19	9.68144e-18
VMP1	4154.06	0.586813	0.0650168	9.02556	1.78775e-19	9.87972e-18
METTL7A	2154.78	0.66023	0.0732214	9.01691	1.93477e-19	1.06484e-17
H2AC21	1515.03	-0.830618	0.0924761	-8.98197	2.65957e-19	1.45777e-17
H4C8	4554.92	-0.640802	0.0713716	-8.97838	2.74787e-19	1.50005e-17
MCM3	12848.7	0.228369	0.0254462	8.97457	2.84468e-19	1.54661e-17
CALHM2	103.105	1.85658	0.207404	8.9515	3.50683e-19	1.89892e-17
EPS8	390.898	1.2169	0.135981	8.94904	3.58576e-19	1.93386e-17
CYTH3	732.388	-0.71758	0.0803913	-8.92608	4.41366e-19	2.37084e-17
DDR2	3140.92	0.312877	0.0350867	8.91726	4.77985e-19	2.55732e-17
EPB41L5	664.53	-0.598143	0.0671346	-8.9096	5.12177e-19	2.72937e-17
DLG3	1542.25	0.47855	0.0537277	8.90696	5.24526e-19	2.78414e-17
WWC2	2527.4	-0.865002	0.0971448	-8.90426	5.37446e-19	2.84148e-17
H3C2	9444	-0.600755	0.0675848	-8.8889	6.17194e-19	3.25031e-17
ALDH2	22.3838	-4.79942	0.540294	-8.88297	6.50995e-19	3.41493e-17
H3C8	5714.37	-0.61083	0.0688044	-8.87778	6.82071e-19	3.56402e-17
UBE2C	2650.88	-0.514896	0.0580735	-8.86628	7.56335e-19	3.93675e-17
MAP3K1	1038.72	-0.592948	0.0671906	-8.82486	1.09597e-18	5.68256e-17
TGM1	133.984	-1.76226	0.199718	-8.82375	1.10686e-18	5.71692e-17
CCND1	5479.05	-0.964956	0.109377	-8.82231	1.12124e-18	5.76904e-17
PFDN2	1348.54	-0.608105	0.0689365	-8.82124	1.132e-18	5.80212e-17
TCOF1	5751.43	-0.358997	0.0407219	-8.81581	1.18819e-18	6.06698e-17
ORAI3	319.761	1.76408	0.200466	8.7999	1.3694e-18	6.96579e-17
CCDC25	1795.5	0.382754	0.0435208	8.79473	1.43388e-18	7.26623e-17
H4C14	7201.03	-1.0328	0.117673	-8.77682	1.68163e-18	8.48968e-17
MAN2B2	362.239	0.903583	0.102962	8.77591	1.69523e-18	8.49449e-17
RPS6KA5	483.811	0.795251	0.0906156	8.7761	1.69248e-18	8.49449e-17
CNKSR3	371.977	-0.792911	0.0905559	-8.75604	2.02228e-18	1.00956e-16
MAN1A1	1463.24	-0.638611	0.0729767	-8.75089	2.11682e-18	1.05284e-16
RACGAP1	6856.56	-0.328272	0.0375298	-8.74697	2.19152e-18	1.08598e-16
GOLGA8R	89.0836	-2.43652	0.278917	-8.73564	2.4228e-18	1.19617e-16
TIMP1	2991.81	0.56725	0.0649494	8.73372	2.46421e-18	1.21216e-16
SPRED1	502.147	-0.646041	0.0739774	-8.73294	2.48127e-18	1.2161e-16
PLEKHA5	1324.17	-0.990838	0.113964	-8.69428	3.4903e-18	1.70441e-16
LYST	267.867	0.880163	0.101577	8.66501	4.5146e-18	2.19661e-16
TLL1	2102.08	0.424416	0.0490508	8.65259	5.03457e-18	2.43199e-16
H2BC4	5931.32	-0.64042	0.0740118	-8.65294	5.01875e-18	2.43199e-16
YPEL5	714.169	1.20098	0.138836	8.65033	5.13523e-18	2.47172e-16
SNRNP48	2273.3	-0.318537	0.0368907	-8.63462	5.89219e-18	2.82594e-16
FOXM1	3666.53	-0.362692	0.0420998	-8.61506	6.99021e-18	3.34063e-16
MYO1B	13166.2	-1.26687	0.147103	-8.61211	7.1727e-18	3.41568e-16
OTULINL	156.182	-2.3451	0.272518	-8.60527	7.61366e-18	3.61286e-16
ACTA2	131.66	2.2238	0.258653	8.59761	8.13917e-18	3.84862e-16
SH3PXD2B	907.256	0.664174	0.0773341	8.58838	8.82073e-18	4.15626e-16
USP43	227.086	-0.89768	0.104584	-8.58334	9.21559e-18	4.32714e-16
ZBTB20	704.285	0.69833	0.0814349	8.57531	9.8822e-18	4.62397e-16
STAT5B	2844.02	0.430348	0.0502778	8.5594	1.13452e-17	5.29009e-16
H2AC6	5470.93	-0.420332	0.0491325	-8.55507	1.17797e-17	5.47369e-16
DPY19L1	2825.15	0.864313	0.101266	8.53506	1.40081e-17	6.48671e-16
STRIP2	405.658	1.32292	0.155133	8.52761	1.49403e-17	6.89461e-16
DHTKD1	2051.87	0.622861	0.0731252	8.51774	1.62697e-17	7.48239e-16
TNFRSF1A	2512.07	0.436606	0.0512746	8.51506	1.66501e-17	7.63121e-16
CTSC	13893.2	0.223776	0.0262912	8.51143	1.71795e-17	7.84705e-16
H2BC5	6043.63	-0.543904	0.0639081	-8.51072	1.72851e-17	7.86855e-16
STOM	15613.5	0.276943	0.0326345	8.48619	2.1352e-17	9.65806e-16
RABGGTB	3235.04	-0.456084	0.0537445	-8.48615	2.13601e-17	9.65806e-16
NUAK2	386.205	-0.869796	0.102531	-8.48324	2.19012e-17	9.8695e-16
CCT6A	18957.5	-0.307311	0.0362878	-8.46871	2.48117e-17	1.11437e-15
ASAP2	1164.61	0.57204	0.067607	8.46125	2.6453e-17	1.18412e-15
UTP14A	2599.66	-0.360906	0.0426646	-8.45913	2.69375e-17	1.20181e-15
H2BC7	3346.8	-0.600162	0.071082	-8.44324	3.08661e-17	1.37252e-15
NUP62CL	305.433	0.746461	0.0885281	8.43191	3.40065e-17	1.50717e-15
ABCC3	369.195	1.30208	0.154619	8.42122	3.72579e-17	1.64584e-15
MTUS1	8115.47	0.555417	0.0660062	8.41462	3.9417e-17	1.73551e-15
SULF2	1260.88	1.52159	0.181142	8.39995	4.46682e-17	1.96029e-15
HPS5	3307.07	-0.368574	0.0439654	-8.38327	5.14769e-17	2.25174e-15
SUMF2	3214.75	0.319072	0.0380766	8.37974	5.30457e-17	2.31283e-15
ATRX	6529.03	0.401262	0.047926	8.37254	5.63908e-17	2.45072e-15
CA11	572.726	0.793949	0.0948326	8.37212	5.65932e-17	2.45158e-15
BLVRA	977.96	0.504109	0.0602232	8.37067	5.72928e-17	2.47391e-15
WDR73	1022.85	-0.438612	0.0524459	-8.36313	6.10758e-17	2.6288e-15
BMP4	24.1387	-2.94306	0.352173	-8.35686	6.44094e-17	2.76343e-15
PERP	6939.6	1.02191	0.122383	8.35009	6.82104e-17	2.91719e-15
RRP15	1861.08	-0.460258	0.0551687	-8.34273	7.2592e-17	3.09472e-15
CYBA	2887.89	0.65591	0.0787366	8.33044	8.05404e-17	3.42271e-15
ADAM12	817.687	0.743209	0.0892374	8.32845	8.19085e-17	3.46987e-15
PARD3B	145.419	-1.0281	0.123576	-8.31961	8.8251e-17	3.7268e-15
MTHFD2	8327.04	-0.363494	0.0437775	-8.30323	1.01318e-16	4.26521e-15
SARM1	197.607	-1.27279	0.153573	-8.28781	1.15355e-16	4.84093e-15
GAS1	687.806	-0.665851	0.0804476	-8.27683	1.26494e-16	5.29187e-15
SVIL	4392.73	0.363837	0.0439984	8.26931	1.34733e-16	5.61905e-15
CES3	245.899	-1.69412	0.204942	-8.26633	1.38149e-16	5.74367e-15
KLHL24	786.068	0.788566	0.0954632	8.26042	1.45161e-16	5.99805e-15
CYBC1	880.456	0.559595	0.067743	8.26056	1.44995e-16	5.99805e-15
SLC12A8	120.655	1.80108	0.218196	8.25438	1.52688e-16	6.28973e-15
ALKBH2	461.654	-0.587023	0.0711521	-8.25026	1.58056e-16	6.49092e-15
RALGAPA2	758.216	0.772805	0.0937163	8.24621	1.63492e-16	6.69368e-15
TICRR	968.23	-0.504073	0.0611535	-8.24276	1.68285e-16	6.86899e-15
H4C3	5627.67	-0.608661	0.0739586	-8.22975	1.87601e-16	7.63422e-15
PAK1IP1	1586.46	-0.574916	0.0699023	-8.22457	1.95886e-16	7.94728e-15
PLIN3	3318.47	0.36755	0.0451239	8.14534	3.78205e-16	1.52979e-14
SYTL4	653.349	2.01173	0.247122	8.14062	3.93256e-16	1.58589e-14
PLAT	172.983	1.03139	0.126887	8.12845	4.34797e-16	1.74817e-14
S100A6	7388.23	0.433583	0.0534204	8.11643	4.80081e-16	1.92448e-14
F2R	2909.06	0.754267	0.0930366	8.10721	5.17948e-16	2.0701e-14
NEDD9	508.727	-1.49672	0.1849	-8.09474	5.73882e-16	2.28684e-14
FDXR	419.283	0.971673	0.120163	8.08628	6.15124e-16	2.44393e-14
SMARCA1	2119.71	0.648467	0.0802077	8.08485	6.22418e-16	2.46562e-14
LARP1	5526.11	-0.285402	0.0353381	-8.07633	6.67445e-16	2.63621e-14
PPFIBP2	129.012	1.16477	0.144235	8.0755	6.7199e-16	2.64638e-14
CRLF1	57.8819	2.33068	0.289115	8.06142	7.54106e-16	2.96108e-14
SLITRK4	119.187	-1.47609	0.183147	-8.05959	7.65525e-16	2.99715e-14
FAM168A	1174.17	0.558149	0.0692609	8.05865	7.71428e-16	3.01148e-14
GPR1	124.866	1.24743	0.154895	8.05336	8.0554e-16	3.13554e-14
LMBRD2	1514.37	0.514065	0.0639067	8.04399	8.69608e-16	3.37514e-14
TEAD4	1138.97	-0.414506	0.0515624	-8.03892	9.06326e-16	3.5052e-14
H2AC20	5031.35	-0.750486	0.0933598	-8.03865	9.08339e-16	3.5052e-14
MZT1	1443.53	-0.372267	0.0463147	-8.03777	9.1485e-16	3.52021e-14
SAMD11	288.002	0.876679	0.109118	8.03423	9.41669e-16	3.61305e-14
HGSNAT	772.034	0.49648	0.062006	8.00697	1.17574e-15	4.49828e-14
P4HA3	1094.35	1.29815	0.162176	8.00458	1.19878e-15	4.5734e-14
ITGA2	531.879	1.40045	0.175436	7.98264	1.43233e-15	5.44895e-14
TSR1	6972.49	-0.316111	0.039684	-7.9657	1.64293e-15	6.23245e-14
HNRNPH1	12920.5	-0.351238	0.0441132	-7.96221	1.68995e-15	6.39277e-14
TFDP2	1733.74	0.428639	0.0539562	7.94421	1.95438e-15	7.3723e-14
FOS	315.171	-0.969232	0.122069	-7.94004	2.02114e-15	7.60278e-14
CDV3	5994.21	-0.293105	0.0370058	-7.92051	2.3653e-15	8.8725e-14
LPCAT3	1393.34	0.51021	0.064471	7.91379	2.49674e-15	9.33948e-14
XAGE2	36.9833	-5.38634	0.68108	-7.90852	2.60461e-15	9.71591e-14
DDX47	4269.84	-0.333903	0.0422469	-7.90362	2.70927e-15	1.00783e-13
FUT8	595.688	0.710357	0.0899034	7.90133	2.7594e-15	1.02364e-13
EFHD1	144.546	-1.08509	0.137535	-7.88958	3.03214e-15	1.12173e-13
DNAJC12	915.046	0.804034	0.101983	7.88398	3.17119e-15	1.16994e-13
PDCD11	6323.6	-0.299044	0.0381778	-7.83293	4.76633e-15	1.75362e-13
TUBGCP3	1697.52	-0.339018	0.0433034	-7.8289	4.92169e-15	1.80583e-13
HASPIN	507.979	-0.519693	0.0664479	-7.82106	5.23823e-15	1.91674e-13
SLC38A10	1899.9	0.493908	0.0631632	7.81955	5.3014e-15	1.93458e-13
MCM10	1991.69	-0.404767	0.05184	-7.80802	5.80944e-15	2.11423e-13
ALDH3B1	1519.1	0.620309	0.0796743	7.78556	6.94033e-15	2.51896e-13
H2AC8	5291.81	-0.60126	0.0772832	-7.77996	7.25482e-15	2.62601e-13
RETSAT	1467.49	0.524575	0.0674369	7.77876	7.32379e-15	2.64385e-13
CARD6	297.793	1.55648	0.200284	7.77138	7.76377e-15	2.79517e-13
CEP152	1365.84	-0.581695	0.0748715	-7.76925	7.89529e-15	2.83492e-13
HHIPL2	76.5573	3.11555	0.401213	7.76532	8.14384e-15	2.91636e-13
PTPRF	1427.33	-0.619387	0.0798143	-7.76036	8.46883e-15	3.01982e-13
KIRREL1	2714.45	-0.336165	0.043319	-7.76023	8.47773e-15	3.01982e-13
RPS27L	4048.55	0.663876	0.0855846	7.75695	8.69943e-15	3.0906e-13
ETNPPL	243.611	-0.982827	0.126777	-7.75243	9.01505e-15	3.19428e-13
CEP55	2156.35	-0.423999	0.0547126	-7.74957	9.22038e-15	3.25843e-13
H4C15	8094.81	-0.985544	0.127484	-7.73071	1.06952e-14	3.76972e-13
PSAP	22934.5	0.500869	0.0648142	7.72777	1.09447e-14	3.84756e-13
TMEM87B	333.854	0.674371	0.0873942	7.71644	1.19628e-14	4.19446e-13
HFE	628.894	0.776747	0.100693	7.71401	1.21925e-14	4.2528e-13
TJP1	1369.75	-0.731653	0.0948437	-7.7143	1.21644e-14	4.2528e-13
CHST15	1169.29	0.430705	0.0558443	7.7126	1.23277e-14	4.28881e-13
GTPBP4	5522	-0.431067	0.0559315	-7.70705	1.28759e-14	4.46797e-13
CDCA8	1177.98	-0.697446	0.0905009	-7.70651	1.29304e-14	4.47531e-13
XK	284.757	-0.961043	0.124886	-7.69537	1.41089e-14	4.87065e-13
ROR1	125.36	-1.05768	0.137618	-7.68564	1.52236e-14	5.23025e-13
C5AR1	144.501	-1.76987	0.230284	-7.6856	1.52284e-14	5.23025e-13
BUB1	3592.71	-0.363919	0.0473791	-7.68101	1.57836e-14	5.4071e-13
ADCY7	921.804	0.549066	0.0715089	7.67829	1.61228e-14	5.50924e-13
MYBBP1A	2978.86	-0.381593	0.0497787	-7.66579	1.77737e-14	6.05794e-13
FTSJ3	2781.95	-0.272187	0.0355379	-7.65906	1.87297e-14	6.36763e-13
ARHGAP19	548.568	-0.59542	0.0777762	-7.65556	1.92473e-14	6.52708e-13
NOL11	2267.15	-0.337998	0.0441819	-7.65014	2.00764e-14	6.79108e-13
AGO2	4190.79	-0.400639	0.0523788	-7.64889	2.02725e-14	6.84019e-13
UBIAD1	987.568	-0.682245	0.0892011	-7.64839	2.03512e-14	6.84953e-13
MFSD6	377.537	0.692945	0.0907113	7.63902	2.18886e-14	7.34854e-13
DNAJC2	2177.89	-0.357571	0.0468122	-7.6384	2.19934e-14	7.36532e-13
PDLIM3	103.774	2.06548	0.271534	7.60669	2.81206e-14	9.39382e-13
BNIP3L	1632.97	0.848205	0.111593	7.60089	2.94101e-14	9.80019e-13
NONO	28368.4	0.194914	0.025705	7.58271	3.38406e-14	1.12486e-12
HSP90B1	30757	0.267458	0.0352746	7.58218	3.39791e-14	1.12668e-12
TOGARAM2	135.176	-1.82863	0.241876	-7.5602	4.02441e-14	1.33113e-12
CSF2RA	230.957	-0.794614	0.105117	-7.55934	4.05107e-14	1.33665e-12
TRIM22	99.3875	3.32134	0.439808	7.5518	4.29285e-14	1.41296e-12
POLQ	1474.85	-0.395397	0.0523627	-7.55112	4.31516e-14	1.41683e-12
KIF14	3094.35	-0.458647	0.0607658	-7.54779	4.42703e-14	1.45001e-12
ANP32A	5044.27	-0.431128	0.0571813	-7.53967	4.71164e-14	1.53948e-12
PHYH	472.396	0.588111	0.0780535	7.53471	4.89403e-14	1.59519e-12
ALPK1	282.491	0.771771	0.10245	7.53317	4.95228e-14	1.61027e-12
BBS2	933.228	0.499421	0.066337	7.52854	5.13102e-14	1.66436e-12
KIAA0825	610.389	-0.714133	0.0948777	-7.52688	5.19672e-14	1.68161e-12
MELK	1326.33	-0.403742	0.0536847	-7.52061	5.45193e-14	1.75995e-12
IDH2	754.128	0.666213	0.0887337	7.508	6.00353e-14	1.93337e-12
TBC1D8B	201.315	1.55849	0.207946	7.49468	6.64598e-14	2.13514e-12
GOLGA8Q	41.529	-2.37344	0.316708	-7.4941	6.67536e-14	2.13946e-12
COL5A1	3385.57	0.541383	0.0723112	7.48684	7.05516e-14	2.2558e-12
APLP1	207.585	1.29991	0.173879	7.47593	7.66576e-14	2.44521e-12
IL18	1245.2	-0.493559	0.0661231	-7.46424	8.37818e-14	2.66613e-12
IL13RA1	2800.8	0.662434	0.0887683	7.46251	8.48908e-14	2.68868e-12
SMOC1	5377.44	0.650152	0.0871193	7.46277	8.4723e-14	2.68868e-12
TLCD2	131.364	1.39708	0.187494	7.4513	9.24236e-14	2.92037e-12
DKC1	5461.61	-0.408452	0.0548592	-7.44545	9.66157e-14	3.04566e-12
KSR1	776.259	0.923433	0.124148	7.43816	1.02095e-13	3.21085e-12
MBNL1	4704.23	-0.366343	0.0493117	-7.42913	1.09317e-13	3.42994e-12
UGGT1	5527.27	0.238603	0.0322182	7.40586	1.30306e-13	4.07896e-12
PTDSS1	6642.41	-0.345954	0.0467326	-7.40283	1.33313e-13	4.16339e-12
POP1	1481.92	-0.475744	0.0642948	-7.39941	1.36787e-13	4.26197e-12
NRCAM	155.667	2.1002	0.283904	7.39756	1.38709e-13	4.31186e-12
CD82	140.837	1.81259	0.245202	7.39224	1.44372e-13	4.47708e-12
SLC16A1	9192.46	-0.399735	0.0540771	-7.39195	1.44691e-13	4.47708e-12
GDF15	704.869	1.13567	0.153903	7.3791	1.59363e-13	4.91975e-12
STAT2	848.754	0.524132	0.0710403	7.37794	1.60753e-13	4.95127e-12
DDB2	1300.14	1.07952	0.14636	7.37579	1.63371e-13	5.02038e-12
TCP1	15925.1	-0.258296	0.0350304	-7.37348	1.66231e-13	5.0966e-12
TUBB	1246.56	-0.486562	0.0660044	-7.37165	1.6853e-13	5.15533e-12
H4C11	6059.79	-0.4483	0.0608483	-7.3675	1.73853e-13	5.30608e-12
RCC1	4463.23	-0.721486	0.0979559	-7.36542	1.76595e-13	5.37754e-12
CDC42EP3	424.238	0.801369	0.108807	7.36507	1.77049e-13	5.37918e-12
TCEAL9	2598.79	0.402553	0.0547166	7.35707	1.87996e-13	5.69887e-12
ARHGEF40	467.844	1.20929	0.164452	7.35344	1.93163e-13	5.84231e-12
KLHL5	2384.74	-0.3485	0.0474249	-7.34846	2.00508e-13	6.05085e-12
ATP6AP2	3943.37	0.440958	0.0600231	7.34648	2.03497e-13	6.12728e-12
RBL2	1531.24	0.391627	0.0533257	7.34406	2.07206e-13	6.22498e-12
NIFK	2321.84	-0.491741	0.0669749	-7.34216	2.10171e-13	6.29998e-12
TMEM205	1443.75	0.410821	0.0559942	7.33685	2.18682e-13	6.54051e-12
BTG1	1257.46	0.514996	0.0703758	7.31779	2.52085e-13	7.50286e-12
DSC2	1067.84	-0.636986	0.0870491	-7.31755	2.52535e-13	7.50286e-12
PPP1R15B	5842.56	-0.787639	0.107628	-7.31814	2.51432e-13	7.50286e-12
ZMIZ1	234.432	0.893649	0.122147	7.31615	2.55187e-13	7.56492e-12
PITPNM1	1920.53	0.649895	0.0888817	7.31191	2.63377e-13	7.79051e-12
ECHDC3	66.2599	-2.10427	0.2879	-7.30904	2.69065e-13	7.92489e-12
FAM72C	193.225	-0.722918	0.0989076	-7.30902	2.69101e-13	7.92489e-12
FXYD5	1063.05	0.515016	0.0704852	7.30673	2.73729e-13	8.04355e-12
DEPTOR	240.021	0.75242	0.103104	7.29768	2.92765e-13	8.58414e-12
PTGES3	10552.6	-0.355994	0.0487853	-7.29716	2.93908e-13	8.5989e-12
NIPA2	3105.72	-0.390226	0.0534915	-7.29511	2.98411e-13	8.71166e-12
GJB2	72.6712	2.15185	0.295177	7.29002	3.09912e-13	9.0278e-12
JPT1	2593.87	-0.405071	0.0555753	-7.28869	3.12976e-13	9.0973e-12
MCAM	6076.84	-0.268582	0.0368539	-7.28775	3.15167e-13	9.1412e-12
TTF2	2743.18	-0.323701	0.0445812	-7.26094	3.84411e-13	1.11256e-11
RANBP1	7468.31	-0.273514	0.0377396	-7.24738	4.24908e-13	1.22712e-11
TTLL7	194.486	0.905926	0.125036	7.24534	4.31344e-13	1.24237e-11
SAP30L	475.587	0.535137	0.0738617	7.24512	4.32042e-13	1.24237e-11
MPHOSPH10	1567.87	-0.375424	0.0518251	-7.24406	4.35438e-13	1.24947e-11
WDR5	2890.33	-0.312078	0.0431261	-7.23639	4.60771e-13	1.31934e-11
RP1L1	45.4426	2.17495	0.300801	7.23053	4.81095e-13	1.3746e-11
EMP1	159.605	-0.839504	0.116175	-7.22619	4.96748e-13	1.41631e-11
ACTB	85105.8	-0.347144	0.0480469	-7.22511	5.0071e-13	1.42458e-11
ZNF618	686.683	-0.435861	0.0603578	-7.22128	5.14994e-13	1.46213e-11
ASAH1	2117.45	0.271434	0.0377419	7.19185	6.39174e-13	1.81086e-11
POLR1A	3471.76	-0.235331	0.0327257	-7.19103	6.43028e-13	1.81794e-11
REXO4	1511.92	-0.407614	0.0567106	-7.18762	6.59327e-13	1.86011e-11
H2BC18	4218.61	-1.03954	0.144671	-7.18551	6.69561e-13	1.88502e-11
UBE3A	3361.59	-0.408805	0.0569559	-7.17758	7.09571e-13	1.99348e-11
PARP4	2374.55	0.336408	0.04692	7.16982	7.50952e-13	2.10533e-11
FAM102A	451.195	0.916787	0.128428	7.13854	9.4327e-13	2.639e-11
ABCB7	2981.49	0.302918	0.042475	7.13168	9.91547e-13	2.76829e-11
GEMIN2	757.435	-0.424564	0.0597271	-7.1084	1.17395e-12	3.27073e-11
CAVIN2	113.527	-0.929622	0.13079	-7.10776	1.17944e-12	3.27924e-11
ERP29	4022.79	0.283644	0.0399199	7.10533	1.20034e-12	3.33044e-11
PDIA6	12043.8	0.209504	0.029507	7.10016	1.2461e-12	3.4503e-11
RNASEL	279.273	0.981185	0.138251	7.0971	1.27399e-12	3.52026e-11
GLS	2319.73	-0.321668	0.0453739	-7.08927	1.3482e-12	3.71766e-11
KNSTRN	2312.57	-0.803715	0.113383	-7.08849	1.35584e-12	3.73107e-11
H4C5	6210.09	-0.487677	0.0688523	-7.08294	1.41129e-12	3.87572e-11
RPA3	1451.86	0.434366	0.0613565	7.07937	1.44807e-12	3.9686e-11
BAG2	2967.23	-0.310595	0.0438917	-7.07639	1.47955e-12	4.0466e-11
UNKL	1068.98	-0.573128	0.0810958	-7.06729	1.5799e-12	4.31229e-11
NRAS	4250.28	-0.385686	0.0546121	-7.06228	1.63797e-12	4.46172e-11
CPS1	61854.6	0.234576	0.0332167	7.06199	1.64134e-12	4.46186e-11
CPEB4	1562.92	0.817565	0.115817	7.05911	1.67572e-12	4.5461e-11
IER5	869.838	0.640781	0.0907776	7.05881	1.67938e-12	4.54685e-11
ZNF146	3256.38	-0.383134	0.0543763	-7.04597	1.84178e-12	4.97652e-11
ZNF704	525.766	-0.88632	0.125881	-7.04093	1.90956e-12	5.1493e-11
JAK3	124.323	1.19215	0.169328	7.04047	1.91593e-12	5.15612e-11
SHCBP1	1963.31	-0.528127	0.0750162	-7.04017	1.92008e-12	5.15694e-11
IFIT1	683.386	1.09782	0.156014	7.03666	1.96899e-12	5.27776e-11
WNT5A	1775.32	-0.514196	0.0731226	-7.03197	2.03637e-12	5.44749e-11
KIF5B	10681.7	-0.227316	0.032386	-7.01897	2.23515e-12	5.96735e-11
WFDC1	617.496	-0.792644	0.112954	-7.01739	2.26055e-12	6.0232e-11
ADAMTS8	92.35	-2.08048	0.296779	-7.0102	2.37979e-12	6.32837e-11
TNFAIP8	509.727	0.547957	0.0782056	7.00663	2.44133e-12	6.47443e-11
MORF4L2	20556.8	0.235685	0.0336383	7.00645	2.44436e-12	6.47443e-11
GLI2	83.5031	-1.2234	0.174765	-7.00022	2.55554e-12	6.75559e-11
MB	584.869	1.30329	0.186197	6.99953	2.56818e-12	6.77565e-11
CALM3	2633.37	-0.292411	0.0417838	-6.99819	2.59299e-12	6.82771e-11
ADAP2	33.5463	-1.70249	0.243333	-6.99654	2.62354e-12	6.89462e-11
PGM2L1	3309.21	0.76185	0.108952	6.9925	2.70028e-12	7.08243e-11
APOBEC3C	673.271	0.519279	0.0742741	6.99138	2.72198e-12	7.12542e-11
PSMA4	6927.36	-0.280824	0.0401837	-6.9885	2.77838e-12	7.25892e-11
E2F8	470.312	-0.580681	0.0831091	-6.98698	2.80875e-12	7.32403e-11
PRKCH	89.4275	-1.16215	0.166464	-6.98141	2.92241e-12	7.60564e-11
KIAA0513	379.721	1.20771	0.173145	6.97511	3.05622e-12	7.93075e-11
PRDX5	6915.66	0.339964	0.0487406	6.97498	3.05915e-12	7.93075e-11
CORO6	122.958	1.18928	0.170676	6.96805	3.21356e-12	8.31501e-11
IGFBP6	171.671	2.63685	0.379048	6.95651	3.48814e-12	9.00812e-11
CMTM8	104.217	1.41807	0.203966	6.95252	3.58817e-12	9.24866e-11
IFT22	590.683	0.478562	0.068898	6.94595	3.75932e-12	9.67125e-11
NAT10	4401.15	-0.247384	0.0356279	-6.94354	3.82407e-12	9.819e-11
ADAT1	1447.56	0.385893	0.0555897	6.9418	3.87126e-12	9.92121e-11
MTSS2	911.985	-0.466002	0.0671331	-6.94147	3.88044e-12	9.92581e-11
RICTOR	2583.65	0.376002	0.0543572	6.91724	4.60528e-12	1.17352e-10
DDX27	2851.13	-0.301745	0.0436214	-6.91736	4.60152e-12	1.17352e-10
RAD51AP1	1594.47	-0.337273	0.0487734	-6.91511	4.67484e-12	1.18899e-10
CAPNS1	4934.64	0.257546	0.0373015	6.90446	5.03959e-12	1.27933e-10
FAM169A	578.367	-0.546588	0.0791805	-6.90306	5.0894e-12	1.28954e-10
TRANK1	337.295	0.854941	0.123872	6.90179	5.1352e-12	1.29834e-10
ZWINT	3214.7	-0.362746	0.05256	-6.90156	5.14349e-12	1.29834e-10
TCEAL3	45.6158	2.01181	0.291627	6.89856	5.25311e-12	1.32353e-10
H3C13	1811.23	-0.874703	0.126828	-6.89679	5.31922e-12	1.33767e-10
C17orf58	205.003	0.893803	0.129658	6.89356	5.44132e-12	1.36582e-10
MYBL2	2660.5	-0.352855	0.0511909	-6.89291	5.46629e-12	1.36953e-10
FGD3	120.406	-1.06637	0.154719	-6.89229	5.49008e-12	1.37293e-10
ADD3	1510.48	0.320364	0.0465343	6.88447	5.80019e-12	1.44778e-10
CD70	236.859	0.930667	0.135251	6.88105	5.94127e-12	1.48025e-10
FGF13	341.588	2.68077	0.389679	6.87943	6.00935e-12	1.49287e-10
PLOD2	7205.89	0.465922	0.0677279	6.87931	6.01418e-12	1.49287e-10
CACNB3	228.973	0.797685	0.116151	6.86768	6.52555e-12	1.61682e-10
ALAD	473.58	0.538187	0.078399	6.86471	6.66242e-12	1.64769e-10
DNAJC6	559.945	-0.699727	0.101982	-6.86125	6.826e-12	1.68504e-10
ETFB	890.792	0.440168	0.0641875	6.85753	7.00597e-12	1.7263e-10
PTPN2	1357.86	-0.320145	0.0467197	-6.85245	7.25973e-12	1.78555e-10
NOTCH2	6685.03	-0.434281	0.063413	-6.84844	7.46575e-12	1.83286e-10
MPP5	2206.49	-0.363216	0.053051	-6.84654	7.5659e-12	1.85406e-10
XPO6	4533.18	-0.396531	0.0579961	-6.83721	8.07515e-12	1.97525e-10
TINAGL1	512.424	-1.36006	0.198998	-6.83452	8.22798e-12	2.00897e-10
NOL6	1695.36	-0.365685	0.0535524	-6.82854	8.57817e-12	2.09067e-10
SHLD2	1968.05	-0.296661	0.0434541	-6.82701	8.67015e-12	2.10927e-10
NAV2	1711.01	1.15041	0.168655	6.82109	9.03504e-12	2.19089e-10
HERC4	3706.89	0.292925	0.0429443	6.82104	9.03831e-12	2.19089e-10
ARHGEF4	861.007	0.480176	0.0704825	6.81269	9.57879e-12	2.31772e-10
CABLES1	541.45	-0.605075	0.0888287	-6.81171	9.64485e-12	2.32951e-10
EXOC3	3197.34	0.263636	0.0387076	6.81096	9.69517e-12	2.33746e-10
OXCT1	6131.8	0.379049	0.0556676	6.80916	9.81698e-12	2.36259e-10
HSDL2	3151	0.2982	0.0438167	6.80562	1.00613e-11	2.41706e-10
SIPA1	838.528	0.46918	0.0689707	6.80259	1.02755e-11	2.4641e-10
PSME1	3015.05	0.250282	0.036865	6.78916	1.12789e-11	2.6999e-10
NTN4	375.382	-0.646028	0.0951845	-6.78711	1.14401e-11	2.73361e-10
SLC1A1	688.92	0.565732	0.0835511	6.77109	1.2782e-11	3.04883e-10
CXXC4	58.1264	1.69426	0.250304	6.76879	1.29863e-11	3.09208e-10
MAL2	2406.72	0.399086	0.0589662	6.76805	1.30531e-11	3.10247e-10
CDH1	25.1451	-2.25324	0.333018	-6.76613	1.32272e-11	3.13831e-10
CCDC113	365.478	0.55744	0.0824638	6.75981	1.38171e-11	3.27247e-10
PRXL2A	1833.01	0.772355	0.114353	6.7541	1.43721e-11	3.39794e-10
SERINC3	4402.42	0.259255	0.0384466	6.74324	1.54891e-11	3.65558e-10
H4C12	6773.72	-0.434278	0.0644777	-6.73532	1.63571e-11	3.85367e-10
TXNDC11	1224.29	-0.481862	0.0715668	-6.73303	1.66161e-11	3.90784e-10
TSPAN9	430.474	0.590008	0.0877339	6.72497	1.75629e-11	4.12328e-10
PRAME	1106.02	-0.38705	0.0575753	-6.7225	1.78627e-11	4.18636e-10
C1S	3797.92	0.970991	0.144554	6.71715	1.85313e-11	4.33549e-10
UBE2S	3110.82	-0.540077	0.0804142	-6.71618	1.86547e-11	4.35677e-10
RRM2	4942.24	-0.438745	0.065349	-6.71388	1.8951e-11	4.41829e-10
PRDM1	531.206	0.869217	0.129711	6.70118	2.06744e-11	4.81173e-10
EIF4G1	18902.9	-0.238777	0.0356399	-6.69971	2.08827e-11	4.8518e-10
CAPRIN1	21429.5	-0.142871	0.0213271	-6.69903	2.09804e-11	4.86608e-10
PMP22	3208.1	0.373492	0.0558184	6.69119	2.21359e-11	5.12522e-10
SLC43A3	1827.41	-0.428955	0.0641124	-6.69067	2.22147e-11	5.13461e-10
FBXO5	1175.99	-0.473609	0.070823	-6.68722	2.27453e-11	5.24821e-10
MATN2	259.804	1.49151	0.223313	6.679	2.40573e-11	5.54142e-10
MAP1LC3B	1069.09	0.384059	0.057529	6.67593	2.45674e-11	5.64925e-10
ACTN4	9791.9	-0.313648	0.0469953	-6.67402	2.48888e-11	5.71336e-10
PIN4	854.011	0.524823	0.0786856	6.66987	2.56023e-11	5.86333e-10
ARPIN	1150.92	0.407247	0.0610591	6.66972	2.56294e-11	5.86333e-10
SLITRK6	61.2652	1.58691	0.238011	6.6674	2.60383e-11	5.94673e-10
PPFIA1	2617.62	-0.326357	0.0490241	-6.65708	2.79319e-11	6.36838e-10
CBX5	17238	0.353725	0.0532218	6.64624	3.00673e-11	6.84362e-10
GNB4	4067.7	-0.367356	0.0552969	-6.64335	3.06637e-11	6.96757e-10
AFG3L2	5247.67	-0.234776	0.035343	-6.64281	3.07765e-11	6.98139e-10
PTP4A1	56.2652	1.8022	0.271381	6.64083	3.11918e-11	7.06366e-10
PI4K2A	720.431	0.466944	0.0704082	6.63195	3.31289e-11	7.46457e-10
ELP1	3760.39	-0.244584	0.0368779	-6.63226	3.30583e-11	7.46457e-10
TRAM1	6602.44	-0.372172	0.0561164	-6.63215	3.30838e-11	7.46457e-10
NADK2	2910.19	0.581841	0.0877956	6.62722	3.42058e-11	7.6943e-10
CIP2A	2061.7	-0.356417	0.0537867	-6.6265	3.43737e-11	7.71914e-10
LFNG	172.654	0.978242	0.14772	6.62229	3.53682e-11	7.92921e-10
FGF9	12.138	-4.94889	0.74742	-6.62131	3.5604e-11	7.96877e-10
MMP13	46.0668	3.62821	0.548893	6.61005	3.84197e-11	8.58466e-10
SOS2	700.201	0.514146	0.077879	6.60186	4.06021e-11	9.05723e-10
FAM234A	1212.06	0.593735	0.0900624	6.59248	4.32542e-11	9.63286e-10
GVQW3	354.275	0.710171	0.107762	6.59021	4.39197e-11	9.76485e-10
CDC123	5017.09	-0.316604	0.0481393	-6.57682	4.80604e-11	1.06678e-09
CDC42SE2	1172.16	-0.330232	0.0502612	-6.57032	5.02076e-11	1.1126e-09
CHM	1632.85	0.53723	0.0817999	6.56761	5.11284e-11	1.13114e-09
WIPI2	2037.59	0.307615	0.0468624	6.56423	5.23038e-11	1.15524e-09
FAM72B	231.623	-0.654717	0.0997495	-6.56361	5.25193e-11	1.1581e-09
ACSL1	1058.39	0.539705	0.0823456	6.55415	5.59606e-11	1.22994e-09
SLC9A3	1338.96	0.416315	0.0635186	6.55422	5.59323e-11	1.22994e-09
SLC45A4	1238.36	-0.455274	0.069559	-6.54515	5.94367e-11	1.30421e-09
UGGT2	1228.14	0.411435	0.0628798	6.5432	6.02169e-11	1.31917e-09
RTKN2	278.846	-1.60688	0.24562	-6.54215	6.06423e-11	1.32633e-09
SURF2	594.222	-0.49883	0.0762728	-6.54008	6.14872e-11	1.34262e-09
NRP2	469.331	0.54892	0.0839537	6.53837	6.21944e-11	1.35586e-09
RDH10	13156.9	0.250978	0.0384208	6.53233	6.4754e-11	1.40937e-09
HMGN3	1899.7	-0.525905	0.0805121	-6.532	6.48974e-11	1.41021e-09
RSPH3	291.647	0.694804	0.10643	6.52829	6.65246e-11	1.44053e-09
POLR2M	671.491	-1.32865	0.203528	-6.52809	6.66149e-11	1.44053e-09
HNRNPA1	30491.5	-0.169305	0.0259331	-6.52851	6.64265e-11	1.44053e-09
PA2G4	6259.54	-0.217824	0.0334285	-6.51613	7.21431e-11	1.55757e-09
CPE	217.641	-0.690329	0.106031	-6.51066	7.48214e-11	1.6128e-09
MFSD1	1618	0.306291	0.0470654	6.50778	7.62702e-11	1.6414e-09
NOP56	8243.25	-0.339429	0.0521683	-6.50642	7.69652e-11	1.6537e-09
ASPM	9451.07	-0.696088	0.107091	-6.49998	8.03288e-11	1.72322e-09
TRAP1	7040.17	-0.229493	0.0353607	-6.49004	8.58144e-11	1.83591e-09
H2AC18	9360.28	-0.857485	0.132125	-6.48997	8.58556e-11	1.83591e-09
FLRT2	255.528	0.711305	0.109662	6.48635	8.79426e-11	1.87614e-09
OSER1	1161.01	-0.336623	0.0518982	-6.48622	8.80163e-11	1.87614e-09
NUP98	20129	-0.221074	0.034092	-6.48465	8.89397e-11	1.89282e-09
PTPN6	245.256	0.765939	0.118191	6.48052	9.1407e-11	1.94225e-09
CCDC85C	1061.5	-0.449747	0.0694052	-6.48002	9.17094e-11	1.9456e-09
SNTB1	1457.19	-0.419851	0.0648251	-6.47668	9.37653e-11	1.98608e-09
PGLS	996.816	0.396762	0.0612875	6.47379	9.55758e-11	2.02124e-09
ECT2	5690.57	-0.373964	0.0577782	-6.47241	9.6455e-11	2.03663e-09
TMEM65	1512.96	0.436709	0.0676218	6.45811	1.06017e-10	2.23501e-09
EDA2R	78.3413	8.24693	1.27871	6.44939	1.123e-10	2.36375e-09
FOXO4	264.237	0.853	0.132279	6.44849	1.12971e-10	2.37416e-09
KCND3	9.8538	-4.61524	0.716751	-6.43911	1.20176e-10	2.52162e-09
TIMELESS	2722.05	0.295317	0.0458762	6.43726	1.21648e-10	2.54853e-09
MAML2	269.539	0.756518	0.117624	6.43167	1.26209e-10	2.63998e-09
PROS1	177.698	1.91394	0.297669	6.42976	1.2781e-10	2.66929e-09
KLHDC2	1430.46	0.439015	0.0682939	6.42831	1.29027e-10	2.69052e-09
PLPPR2	357.495	0.784121	0.122084	6.4228	1.33791e-10	2.78555e-09
MAP2K3	638.132	-0.78783	0.122744	-6.4185	1.37625e-10	2.86093e-09
MAZ	5511.11	-0.335004	0.0523001	-6.40542	1.49954e-10	3.11241e-09
UNC5A	30.0769	2.5402	0.397026	6.39807	1.57353e-10	3.26095e-09
DRG1	4529.43	-0.195436	0.0305816	-6.39064	1.65198e-10	3.41825e-09
CCNE1	1264.03	0.35573	0.055682	6.38859	1.67421e-10	3.45892e-09
IL27RA	842.35	0.409827	0.064194	6.3842	1.72294e-10	3.55412e-09
TIPIN	989.575	-0.307747	0.0482505	-6.37811	1.79289e-10	3.69274e-09
STX17	950.031	0.349124	0.0547749	6.37379	1.84409e-10	3.78659e-09
HACD1	1355.67	0.330732	0.0518881	6.37395	1.84224e-10	3.78659e-09
BCLAF1	7331.54	-0.207501	0.0325673	-6.37143	1.87271e-10	3.83948e-09
CD55	22183.3	0.433771	0.0681541	6.36456	1.95851e-10	4.00927e-09
CDYL2	3360.54	0.33548	0.05272	6.36344	1.97284e-10	4.03246e-09
BCL2L11	446.623	0.55791	0.0878876	6.348	2.1813e-10	4.45178e-09
KRI1	1613.86	-0.356887	0.0562314	-6.34675	2.19908e-10	4.48126e-09
ALDH3A2	4921.95	0.224427	0.03538	6.34333	2.24856e-10	4.57514e-09
RRP1	1008.97	-0.452492	0.0713564	-6.3413	2.27836e-10	4.62876e-09
KANK1	1214.93	-0.449317	0.0708829	-6.33885	2.31479e-10	4.69568e-09
MTARC1	3646.63	-0.31449	0.0496389	-6.33556	2.36479e-10	4.78987e-09
PCK2	383.914	0.557454	0.0880122	6.33383	2.39147e-10	4.82945e-09
OS9	3982.65	0.326938	0.0516177	6.33383	2.39153e-10	4.82945e-09
DOC2A	76.3938	1.36828	0.216067	6.33267	2.40948e-10	4.8584e-09
FEM1B	2187.56	-0.312816	0.0494248	-6.32912	2.46561e-10	4.96413e-09
PADI3	142.723	1.5369	0.242932	6.32649	2.50801e-10	5.04193e-09
H2BU1	471.701	-1.18642	0.187578	-6.32496	2.53299e-10	5.08453e-09
TAOK3	1077.39	-0.389409	0.0615778	-6.32386	2.5511e-10	5.11324e-09
H1-0	1314.88	-0.516454	0.0816754	-6.32325	2.56115e-10	5.12573e-09
TNNT1	529.715	0.733092	0.116064	6.3163	2.67897e-10	5.35356e-09
BMPR1B	329.838	-0.610763	0.0967041	-6.31579	2.68778e-10	5.36317e-09
NCL	26932.3	-0.277735	0.0440045	-6.3115	2.76339e-10	5.50588e-09
FANCI	4326.99	-0.275846	0.0437348	-6.30725	2.84038e-10	5.65087e-09
PIGX	789.359	0.494809	0.0784563	6.30681	2.8484e-10	5.65846e-09
H2AC19	8377.86	-0.859245	0.136377	-6.3005	2.96689e-10	5.88513e-09
BMP1	1821.64	0.403032	0.0640554	6.29192	3.13554e-10	6.2105e-09
FBXO17	278.165	0.719966	0.114445	6.29094	3.1555e-10	6.24082e-09
B4GALNT1	62.9417	-3.38387	0.538336	-6.2858	3.26178e-10	6.44153e-09
PHKA1	1601.59	0.711694	0.113268	6.28327	3.31533e-10	6.53768e-09
XRCC6	22572	-0.16182	0.0257592	-6.28205	3.34144e-10	6.5795e-09
DAPP1	9.49909	-4.54351	0.72338	-6.28095	3.36515e-10	6.61649e-09
SERPINI1	79.5325	-1.35021	0.215115	-6.27668	3.45879e-10	6.79065e-09
PLD1	2473.03	0.515346	0.082121	6.27545	3.48633e-10	6.83473e-09
BHLHE40	3194.13	0.945996	0.150758	6.27492	3.49824e-10	6.84809e-09
TRAPPC6A	169.874	0.788154	0.125616	6.27433	3.51142e-10	6.86389e-09
DYNC2I1	453.661	0.442169	0.0704964	6.27222	3.55932e-10	6.9474e-09
NOP14	2126.63	-0.310539	0.0495722	-6.26438	3.74308e-10	7.29548e-09
POLR3K	767.733	-0.376807	0.0601554	-6.26389	3.75488e-10	7.30786e-09
PALM	898.702	0.883421	0.141158	6.2584	3.88939e-10	7.54877e-09
PUS1	788.302	-0.494155	0.0789589	-6.25838	3.8899e-10	7.54877e-09
PLD3	1797.49	0.586398	0.0937016	6.25814	3.89598e-10	7.54966e-09
RNF182	1105.68	-4.1056	0.6562	-6.25662	3.93413e-10	7.6126e-09
PTCHD4	47.6401	8.49302	1.35786	6.25469	3.98294e-10	7.69595e-09
LARP6	277.455	0.587016	0.0939236	6.24993	4.10633e-10	7.92297e-09
MBOAT2	558.05	0.575363	0.0921858	6.24134	4.33837e-10	8.35081e-09
YWHAG	9660.33	-0.177264	0.0284019	-6.24126	4.34051e-10	8.35081e-09
GTF2H1	2975.51	-0.252633	0.0405081	-6.23662	4.47128e-10	8.5901e-09
DDX21	16087.8	-0.447602	0.0718189	-6.23238	4.59412e-10	8.8135e-09
TIMM44	1863.03	-0.345667	0.0554893	-6.22943	4.68125e-10	8.96783e-09
TRPM7	2206.71	-0.355248	0.0571249	-6.2188	5.00961e-10	9.5832e-09
LY6E	4170.03	0.41877	0.0675131	6.20279	5.54692e-10	1.0596e-08
GSAP	98.5555	1.24698	0.201087	6.20117	5.60449e-10	1.06874e-08
HK1	1827.91	0.380665	0.0613888	6.2009	5.6142e-10	1.06874e-08
RIOK1	2079.86	-0.324437	0.0523221	-6.20077	5.61865e-10	1.06874e-08
FAM210B	401.356	0.787228	0.126968	6.20022	5.63843e-10	1.07098e-08
PSMD11	4975.61	-0.282102	0.0455112	-6.19851	5.69995e-10	1.08114e-08
GABRE	1037.14	0.38954	0.0629409	6.18898	6.05546e-10	1.14695e-08
SUSD5	26.8654	-3.23729	0.523406	-6.18505	6.20846e-10	1.17427e-08
RLIM	8632.32	0.218346	0.0353583	6.17524	6.60639e-10	1.24778e-08
DRAP1	1260.8	0.343657	0.0556951	6.17031	6.81547e-10	1.28546e-08
SRF	814.599	-0.429775	0.0697022	-6.16588	7.00916e-10	1.32014e-08
HPS3	1213.49	0.440467	0.0714935	6.16094	7.23153e-10	1.36011e-08
CDK12	3426.99	-0.272434	0.0442435	-6.15762	7.38483e-10	1.387e-08
MEOX1	715.021	-0.811913	0.131899	-6.15557	7.48063e-10	1.40304e-08
HSDL1	1673.95	0.444653	0.0722426	6.15499	7.50803e-10	1.40621e-08
NUF2	1305.11	-0.549993	0.0893839	-6.15316	7.5956e-10	1.42063e-08
SLC1A5	3602.12	-0.262405	0.0426766	-6.14867	7.81332e-10	1.45932e-08
NBR1	4893.83	0.33025	0.053733	6.14612	7.93993e-10	1.48091e-08
ERCC2	843.837	-0.351626	0.0572346	-6.14359	8.06765e-10	1.50264e-08
HMGA1	9844.32	-0.430917	0.0701537	-6.14247	8.12472e-10	1.51118e-08
TFDP1	4081.39	-0.207207	0.0337533	-6.13886	8.3114e-10	1.54376e-08
GBP2	43.7752	1.9848	0.323621	6.13308	8.61918e-10	1.59872e-08
CYRIB	3105.1	-0.504324	0.08236	-6.12341	9.15934e-10	1.69656e-08
GSR	4179.97	-0.335871	0.0548719	-6.12101	9.29869e-10	1.72e-08
CIAPIN1	2691.33	-0.241567	0.039467	-6.12073	9.31482e-10	1.72061e-08
BDH2	473.626	0.492595	0.0804954	6.11954	9.38457e-10	1.73112e-08
SART3	3167.48	-0.199514	0.0326455	-6.11153	9.86777e-10	1.81775e-08
CNPY3	1645.55	0.416854	0.068215	6.11089	9.90788e-10	1.82264e-08
SLC66A3	150.352	0.839507	0.137387	6.11051	9.93146e-10	1.82448e-08
GLG1	6517.85	0.591337	0.0968207	6.10755	1.01171e-09	1.85605e-08
RBMS1	2793.95	-0.315127	0.0516058	-6.10642	1.01892e-09	1.86673e-08
HR	160.436	1.09329	0.179077	6.10511	1.0273e-09	1.87696e-08
EPM2AIP1	1160.76	0.386562	0.0633161	6.10527	1.02627e-09	1.87696e-08
F2RL2	64.9148	2.83283	0.464487	6.09882	1.06851e-09	1.9496e-08
CPD	4385.32	0.539836	0.0885349	6.09744	1.07781e-09	1.96389e-08
KPNB1	23643	-0.188728	0.0309644	-6.09499	1.09444e-09	1.99149e-08
CCDC137	1047.11	-0.372637	0.0612253	-6.08632	1.15534e-09	2.09947e-08
APOOL	700.359	0.451199	0.0741785	6.08261	1.18241e-09	2.14575e-08
BRWD3	1758.38	0.346723	0.0570753	6.07482	1.24124e-09	2.24948e-08
PLEKHB2	3603.55	-0.245676	0.0404593	-6.07218	1.26187e-09	2.28377e-08
TENT5C	1567.06	0.55645	0.0916841	6.0692	1.28546e-09	2.32335e-08
MSH6	8448.11	0.204105	0.0336309	6.06897	1.28733e-09	2.3236e-08
SPTLC3	670.756	0.483158	0.0796259	6.06786	1.29627e-09	2.33659e-08
ATOH8	136.362	-0.905202	0.149227	-6.06592	1.31202e-09	2.36182e-08
KRT4	22.1331	-4.14041	0.683683	-6.05603	1.39518e-09	2.50815e-08
PRPF40A	6666	-0.216935	0.035826	-6.05526	1.40192e-09	2.5169e-08
RASIP1	1053.96	-0.331648	0.0548	-6.05197	1.43081e-09	2.56533e-08
CAT	2263.8	0.664262	0.10977	6.05139	1.43602e-09	2.57124e-08
SRSF7	5259.83	-0.256264	0.0423879	-6.04569	1.48775e-09	2.66031e-08
TATDN1	1130.06	-0.33786	0.0558971	-6.04432	1.50037e-09	2.67932e-08
CD59	16922.2	0.528557	0.0874546	6.04378	1.50544e-09	2.68479e-08
STARD4	1044.9	0.46488	0.076933	6.04265	1.51601e-09	2.70007e-08
ATP10D	1381.31	0.530459	0.08779	6.04237	1.5187e-09	2.70127e-08
PLXND1	1388.62	0.465362	0.0770492	6.0398	1.54308e-09	2.74101e-08
GTPBP2	1080.37	0.329866	0.0546176	6.03956	1.54536e-09	2.74143e-08
SPTB	37.1182	-1.66193	0.275392	-6.03478	1.59181e-09	2.81268e-08
P2RX6	163.963	1.0852	0.179822	6.03483	1.59125e-09	2.81268e-08
DNAJC7	3277.45	-0.234116	0.0387924	-6.03509	1.58869e-09	2.81268e-08
RHBDL3	36.0838	1.88361	0.312319	6.03104	1.62912e-09	2.87482e-08
TNRC6A	1689.23	-0.254063	0.0421609	-6.02603	1.68037e-09	2.96138e-08
TSEN15	1405.58	-0.314567	0.052205	-6.02562	1.68463e-09	2.96499e-08
REEP6	229.016	1.09815	0.182257	6.02527	1.68829e-09	2.96755e-08
GDPD5	199.055	0.761608	0.126414	6.02474	1.69387e-09	2.97346e-08
H2BC21	7410.27	-0.793371	0.13175	-6.02177	1.72521e-09	3.02453e-08
ARHGAP45	360.103	-0.633934	0.105301	-6.02022	1.74176e-09	3.04956e-08
NPNT	3163.59	0.491953	0.0817214	6.01988	1.74547e-09	3.05207e-08
PLEKHG3	1505.82	-0.309898	0.0514869	-6.01897	1.75532e-09	3.0653e-08
FAM72D	173.447	-0.719535	0.119634	-6.01448	1.80469e-09	3.14742e-08
FGD1	421.081	0.503856	0.0838066	6.01212	1.8311e-09	3.18935e-08
DDX60L	238.766	0.708692	0.117892	6.01137	1.83967e-09	3.20011e-08
HDAC11	124.881	0.990138	0.164719	6.01109	1.84284e-09	3.20149e-08
NEBL	246.318	0.923748	0.153737	6.00864	1.87087e-09	3.24598e-08
KCNJ16	37.339	2.35392	0.392216	6.00158	1.95401e-09	3.38586e-08
MOSPD1	1688.47	0.602446	0.100386	6.00129	1.95755e-09	3.38762e-08
TEAD2	992.507	0.31562	0.052619	5.99821	1.99509e-09	3.44813e-08
GPATCH4	2999.61	-0.609885	0.101759	-5.99342	2.05474e-09	3.54667e-08
HMGB1	9802.66	-0.347516	0.057999	-5.99176	2.07584e-09	3.5785e-08
RBM17	2204.67	-0.326651	0.0545587	-5.98715	2.13555e-09	3.6767e-08
ARHGAP23	338.751	-0.868461	0.145168	-5.98245	2.19804e-09	3.77944e-08
MAGEA2	5.51335	-6.0425	1.01094	-5.97713	2.27107e-09	3.90003e-08
TGFA	205.761	2.00456	0.335676	5.97172	2.34762e-09	4.0212e-08
CYP11A1	277.832	0.678282	0.113579	5.9719	2.345e-09	4.0212e-08
YWHAH	3247.53	-0.274868	0.0460312	-5.97135	2.35297e-09	4.02523e-08
ESPL1	1217.28	-0.519927	0.0870802	-5.97067	2.36285e-09	4.03699e-08
ORC6	1523.69	-0.330803	0.0554554	-5.9652	2.44342e-09	4.16933e-08
CCNG2	375.619	0.588469	0.0986543	5.96496	2.44687e-09	4.16992e-08
KIF11	4086.54	-0.35153	0.0589359	-5.96461	2.45213e-09	4.17359e-08
TUBB6	3440.49	-0.396621	0.0665087	-5.96344	2.46975e-09	4.19827e-08
SEMA3B	2645.81	0.365082	0.0612256	5.9629	2.47805e-09	4.20705e-08
SNRPC	3159.07	-0.259182	0.0434829	-5.96055	2.51392e-09	4.26255e-08
H3-2	235.991	-0.943344	0.158289	-5.95963	2.52814e-09	4.28127e-08
TCAF1	1324.88	0.464648	0.0779719	5.95917	2.53522e-09	4.28784e-08
MYOF	9990.96	0.245638	0.0412282	5.958	2.55337e-09	4.31311e-08
SRPX2	129.305	1.91286	0.321286	5.95374	2.62076e-09	4.42138e-08
RPS6KA3	3517.94	-0.250725	0.0421379	-5.9501	2.67977e-09	4.51526e-08
ITPRID2	10204.5	0.542503	0.0911932	5.94894	2.6989e-09	4.5418e-08
RSL1D1	8633.07	-0.331199	0.0557151	-5.94452	2.77276e-09	4.66025e-08
LGSN	116.927	-1.04378	0.175621	-5.9434	2.79178e-09	4.68598e-08
MDM2	5200.85	0.415501	0.069912	5.9432	2.79505e-09	4.68598e-08
OTUD6B	1005.25	-0.332584	0.0560119	-5.93774	2.88975e-09	4.83872e-08
FAM72A	224.213	-0.567318	0.0956777	-5.92947	3.03911e-09	5.08246e-08
SOCS5	957.317	-0.457275	0.0771638	-5.92603	3.10345e-09	5.1836e-08
UBASH3B	400.688	0.540343	0.0912162	5.92376	3.14657e-09	5.2491e-08
PCDH1	58.7994	1.44282	0.243641	5.92191	3.18222e-09	5.30199e-08
DBF4	1378.15	-0.349027	0.0589457	-5.92115	3.19696e-09	5.31995e-08
PUF60	4035.66	-0.272498	0.0460666	-5.91531	3.31251e-09	5.50541e-08
STEAP3	1681.45	0.379513	0.0641618	5.91493	3.32011e-09	5.51123e-08
ZNF385A	84.1252	1.4109	0.238753	5.90946	3.43232e-09	5.69045e-08
DAB2	7144.66	-0.249717	0.0422768	-5.90671	3.49004e-09	5.77902e-08
ERC1	1747.87	0.285688	0.0483702	5.90628	3.49918e-09	5.78701e-08
TUB	89.5103	-3.51703	0.595655	-5.90448	3.53751e-09	5.84319e-08
CYP2R1	184.614	0.760068	0.128732	5.90426	3.5423e-09	5.84392e-08
TPBG	307.393	0.683246	0.115779	5.90131	3.60632e-09	5.94224e-08
HADHB	3601.75	0.235139	0.0398767	5.89664	3.70967e-09	6.10504e-08
NSUN2	11311.6	-0.237278	0.0402502	-5.89507	3.7452e-09	6.15598e-08
DUSP12	971.248	-0.467936	0.0793832	-5.89465	3.75471e-09	6.16406e-08
EHD1	1351.16	-0.424787	0.0720733	-5.89382	3.77365e-09	6.18759e-08
H2BC9	5151.72	-0.36756	0.0623843	-5.89187	3.81847e-09	6.25345e-08
BRMS1L	531.707	-0.412593	0.0700811	-5.88736	3.92404e-09	6.4185e-08
SFXN1	5181.58	-0.228072	0.0387541	-5.88511	3.97783e-09	6.49857e-08
MGST1	6015.94	0.353642	0.060107	5.88353	4.01609e-09	6.5531e-08
GPAA1	2301.55	0.277399	0.0472344	5.87282	4.28443e-09	6.98248e-08
FITM2	547.915	0.59235	0.100875	5.87214	4.30206e-09	7.00271e-08
PLAAT3	1274.73	0.543363	0.092572	5.86963	4.36778e-09	7.10107e-08
GABARAPL1	4892.42	0.351886	0.059954	5.86926	4.37735e-09	7.10804e-08
AC007906.2	67.1089	1.87678	0.319821	5.86823	4.40469e-09	7.14379e-08
YWHAZ	15260.5	-0.217115	0.0370113	-5.86619	4.4592e-09	7.22347e-08
TRA2B	6142.1	-0.232268	0.039627	-5.86136	4.59095e-09	7.42794e-08
DCP1A	1102.28	-0.294347	0.0502238	-5.86071	4.60882e-09	7.44788e-08
ARAP3	289.332	0.736393	0.125672	5.85963	4.63886e-09	7.48741e-08
RBM39	6872.12	-0.17786	0.0303557	-5.8592	4.65109e-09	7.49814e-08
GEMIN4	2847.93	-0.22185	0.0378678	-5.85855	4.6693e-09	7.51848e-08
NDC80	1568.55	-0.376434	0.0642721	-5.85688	4.71647e-09	7.58532e-08
EXO1	2491.97	-0.616716	0.105346	-5.85418	4.79377e-09	7.70042e-08
FNDC3A	3317.49	0.280709	0.047984	5.85005	4.91425e-09	7.88453e-08
ZFYVE1	255.704	0.730334	0.124959	5.8446	5.07773e-09	8.12894e-08
OSGIN2	1407.34	0.440709	0.0754073	5.84437	5.08475e-09	8.12894e-08
NUFIP2	5934.78	-0.27613	0.0472462	-5.84449	5.08121e-09	8.12894e-08
CRMP1	240.663	0.639589	0.109449	5.8437	5.10541e-09	8.15226e-08
G3BP1	11549.2	-0.22723	0.0389949	-5.82717	5.63755e-09	8.99128e-08
TTC39B	104.712	0.871105	0.14969	5.81937	5.90687e-09	9.40965e-08
CAPRIN2	295.255	0.560149	0.0962908	5.81726	5.98195e-09	9.51796e-08
MON1B	1175.87	0.337633	0.0580494	5.8163	6.01633e-09	9.56133e-08
TLR6	147.921	0.816429	0.140388	5.81551	6.04476e-09	9.59516e-08
RSL24D1	3171.58	-0.647622	0.111393	-5.81386	6.10497e-09	9.67929e-08
INKA2	173.873	0.765418	0.131689	5.81231	6.16181e-09	9.75789e-08
BMT2	207.664	0.931983	0.160487	5.80723	6.35143e-09	1.00463e-07
HAUS4	689.931	0.37405	0.0644264	5.80584	6.40441e-09	1.01063e-07
KIAA1109	1685.35	0.346012	0.0595971	5.80586	6.40377e-09	1.01063e-07
CD63	9480.93	0.489413	0.0843723	5.80064	6.60642e-09	1.04129e-07
CCNA2	3085.26	-0.533988	0.0922567	-5.78806	7.12022e-09	1.12096e-07
EIF4EBP2	1581.63	0.327194	0.0565409	5.78684	7.17208e-09	1.1278e-07
MRPS9	1974.57	-0.263872	0.045601	-5.78653	7.18533e-09	1.12856e-07
LASP1	5220.06	-0.238316	0.041191	-5.78562	7.22435e-09	1.13336e-07
NCAPD3	3568.93	-0.298123	0.0515391	-5.78441	7.27689e-09	1.14027e-07
BCO2	49.9288	1.36208	0.235521	5.78327	7.32645e-09	1.14536e-07
JDP2	394.515	-0.577259	0.0998131	-5.7834	7.32046e-09	1.14536e-07
SRSF1	4516.12	-0.265055	0.0458455	-5.78147	7.40493e-09	1.15629e-07
AGA	499.392	0.440941	0.0763659	5.77405	7.73871e-09	1.20701e-07
TDRD7	429.653	0.535298	0.0927173	5.77344	7.76676e-09	1.20997e-07
IFRD1	348.297	-0.667606	0.115643	-5.77297	7.78848e-09	1.21195e-07
NPR3	3310.38	-1.16488	0.202036	-5.76571	8.13148e-09	1.26386e-07
ZNF219	475.226	0.488277	0.084805	5.75764	8.52989e-09	1.32425e-07
F8	92.1231	0.936506	0.162678	5.75681	8.57171e-09	1.32921e-07
LIMK1	1233.72	0.485023	0.084258	5.7564	8.59248e-09	1.33089e-07
ZNF395	762.073	0.62987	0.109443	5.75523	8.65231e-09	1.33862e-07
CITED2	1924.11	-1.04601	0.181851	-5.75204	8.8172e-09	1.36256e-07
PLEKHA4	189.211	0.983718	0.171077	5.75013	8.91742e-09	1.37646e-07
LMLN	193.408	0.705473	0.122699	5.74964	8.94356e-09	1.37891e-07
CFD	249.775	0.632535	0.110064	5.74695	9.08694e-09	1.39941e-07
BOP1	4029.57	-0.330816	0.057574	-5.74593	9.14183e-09	1.40625e-07
ANO4	30.0539	-4.65507	0.810248	-5.74525	9.17858e-09	1.41029e-07
DNASE2	1644.69	0.375059	0.0653509	5.73916	9.51475e-09	1.46027e-07
CHSY1	1550.07	-0.553473	0.0965183	-5.73439	9.78667e-09	1.50029e-07
ELAPOR1	182.158	1.38176	0.241045	5.73238	9.90287e-09	1.51637e-07
AURKB	1167.74	-0.608437	0.106191	-5.72966	1.00632e-08	1.53917e-07
DNAJB4	1527.12	-0.605544	0.105776	-5.72479	1.03564e-08	1.5822e-07
H4C2	4431.26	-0.485905	0.0849546	-5.71958	1.06787e-08	1.62959e-07
ACAA2	1740.01	0.387629	0.0678379	5.71405	1.10319e-08	1.68158e-07
INPPL1	6105.84	0.324561	0.0568414	5.70994	1.13015e-08	1.72072e-07
NFKB1	1325.51	-0.331352	0.0580388	-5.70916	1.13538e-08	1.72673e-07
TNS3	3751.97	-0.657661	0.115376	-5.70013	1.19714e-08	1.81859e-07
CCNF	1615.42	-0.348185	0.0611113	-5.69755	1.21541e-08	1.84427e-07
AURKA	3289.43	-0.491742	0.0863182	-5.69685	1.22042e-08	1.84977e-07
ARSD	90.1373	0.973432	0.171002	5.69252	1.25179e-08	1.89518e-07
RBBP6	1832.89	-0.349815	0.0614951	-5.68851	1.28156e-08	1.93806e-07
JAG1	270.115	0.713157	0.125527	5.68132	1.33657e-08	2.01899e-07
ETF1	8660.6	-0.241914	0.0425857	-5.68065	1.34183e-08	2.02465e-07
TUG1	4477.25	0.257301	0.0452975	5.68024	1.34507e-08	2.02726e-07
TMEM37	274.734	0.786669	0.138548	5.67797	1.363e-08	2.05198e-07
PDE8A	1157.35	-0.304497	0.0536466	-5.67599	1.37892e-08	2.07363e-07
JAG2	773.342	-0.649534	0.114465	-5.67453	1.39066e-08	2.08661e-07
ALYREF	3174.92	-0.318389	0.0561078	-5.6746	1.39016e-08	2.08661e-07
F3	348.102	-0.591456	0.104271	-5.67229	1.40902e-08	2.1118e-07
TMEM106B	2099.4	0.484461	0.0854388	5.67027	1.42575e-08	2.13449e-07
CAPN1	2013.97	0.404552	0.0714386	5.66294	1.48804e-08	2.22526e-07
DESI2	1573.53	-0.426668	0.0753472	-5.66269	1.49015e-08	2.22594e-07
TMEM159	148.158	0.822235	0.145306	5.65864	1.52581e-08	2.27668e-07
IGBP1	1986.07	0.436072	0.0770771	5.65761	1.53497e-08	2.28527e-07
CCDC58	641.026	-0.558205	0.0986629	-5.6577	1.53412e-08	2.28527e-07
EIF4H	13609.3	-0.146019	0.0258165	-5.65604	1.54907e-08	2.3037e-07
DYNLT3	2025.72	0.310567	0.054943	5.65254	1.58095e-08	2.34851e-07
ATF3	627.087	-0.482423	0.0853802	-5.65029	1.60175e-08	2.37678e-07
PDK2	394.572	0.546921	0.0967992	5.65006	1.60392e-08	2.37738e-07
ANKRD33B	274.789	-0.702657	0.124493	-5.64415	1.66e-08	2.45507e-07
MAK16	2520.6	-0.295975	0.0524383	-5.64427	1.65888e-08	2.45507e-07
GABARAPL2	1548.79	0.383517	0.0679636	5.64298	1.67128e-08	2.46904e-07
CPT1A	4487.3	-0.443662	0.0787163	-5.63622	1.73828e-08	2.56521e-07
PLXNA3	180.084	0.794149	0.140917	5.63559	1.74461e-08	2.57173e-07
ECEL1	6679.97	0.337084	0.0598163	5.63532	1.74736e-08	2.57295e-07
SLC29A4	80.3455	1.00288	0.17802	5.63354	1.76551e-08	2.59683e-07
FBLN7	83.2459	1.29219	0.229489	5.63076	1.79418e-08	2.63611e-07
TRIM2	507.553	0.440227	0.078214	5.62849	1.81794e-08	2.6681e-07
ABCA3	739.857	-0.379381	0.0674176	-5.62732	1.83026e-08	2.68325e-07
TMPO	9801.29	-0.25161	0.0447193	-5.62644	1.83967e-08	2.69411e-07
NBEAL1	1288.27	0.352803	0.0627184	5.62518	1.8531e-08	2.71081e-07
SESTD1	999.583	0.595761	0.106082	5.61605	1.95367e-08	2.85482e-07
CASP1	1046.14	0.298679	0.0532093	5.61328	1.98528e-08	2.89786e-07
ZNF654	212.351	0.586922	0.104728	5.60424	2.09168e-08	3.04986e-07
BPHL	546.185	0.683159	0.121919	5.60336	2.10233e-08	3.06206e-07
PFAS	4084.23	-0.228122	0.0407168	-5.60265	2.111e-08	3.07136e-07
PDZD11	1142.78	0.502304	0.0896649	5.60201	2.11881e-08	3.07938e-07
SSRP1	12738.6	-0.207361	0.0370481	-5.59707	2.18003e-08	3.16493e-07
PSCA	35.9907	1.8015	0.322104	5.5929	2.23303e-08	3.23489e-07
MPV17	1277.51	0.37699	0.0674042	5.59298	2.2321e-08	3.23489e-07
FEM1A	1783.59	-0.319146	0.0570806	-5.59115	2.25566e-08	3.26415e-07
SNAPC4	486.074	-0.439134	0.0785439	-5.59093	2.25857e-08	3.26484e-07
PDGFA	571.538	-0.720388	0.128929	-5.58748	2.30392e-08	3.32324e-07
CHML	9107.25	-0.314471	0.0562806	-5.58756	2.30285e-08	3.32324e-07
PYGB	1414.42	0.291921	0.0522891	5.58283	2.36641e-08	3.40971e-07
SMPD1	657.984	0.950523	0.170317	5.58091	2.39265e-08	3.44382e-07
SGCB	354.93	0.88786	0.159111	5.58014	2.40323e-08	3.45535e-07
GLT8D2	429.805	0.556122	0.0997614	5.57453	2.48202e-08	3.56482e-07
PAAF1	659.927	0.360297	0.0646693	5.57138	2.52732e-08	3.626e-07
MAGT1	6264	0.472658	0.0848983	5.56734	2.58662e-08	3.70712e-07
ATP13A3	4899.65	-0.466738	0.0838565	-5.56592	2.60779e-08	3.73348e-07
CNN2	3640.36	-0.370661	0.0666218	-5.56366	2.6417e-08	3.778e-07
CRY1	814.684	-0.380222	0.0683725	-5.56104	2.68168e-08	3.82703e-07
NUP88	3556.6	-0.182025	0.0327319	-5.56107	2.68124e-08	3.82703e-07
NOB1	1756.38	-0.359073	0.0645996	-5.55844	2.72191e-08	3.8803e-07
RTN2	178.531	0.907072	0.163251	5.55629	2.75563e-08	3.92422e-07
CSE1L	13834.5	-0.20199	0.0363672	-5.55418	2.78923e-08	3.96785e-07
NUP62	1310.62	-0.350379	0.0630931	-5.55337	2.80209e-08	3.98193e-07
G6PD	2532.02	0.504973	0.0910347	5.54704	2.90552e-08	4.12454e-07
ARL3	414.612	0.670066	0.120941	5.54043	3.01735e-08	4.27878e-07
RETREG2	1342.58	0.304762	0.0550674	5.53433	3.12415e-08	4.42555e-07
KCNJ18	161.354	-1.019	0.184155	-5.53335	3.14169e-08	4.4457e-07
STIP1	11983.4	-0.354532	0.0640924	-5.53159	3.17347e-08	4.48595e-07
SH3RF3	183.479	0.755491	0.136714	5.52605	3.27515e-08	4.62481e-07
FAM122C	166.152	0.863218	0.156366	5.52049	3.38053e-08	4.76861e-07
CEP68	507.482	0.552452	0.100084	5.51988	3.39225e-08	4.78012e-07
LDOC1	268.148	0.693205	0.125683	5.51552	3.47754e-08	4.89303e-07
NCCRP1	464.645	-1.10351	0.200078	-5.51541	3.47967e-08	4.89303e-07
GTF3C6	1374.51	-0.261856	0.0474905	-5.51386	3.51044e-08	4.93114e-07
CTCF	2167.26	-0.242877	0.0440674	-5.51149	3.55813e-08	4.99291e-07
WBP11	3797.95	-0.173	0.0314236	-5.50542	3.6829e-08	5.1626e-07
H2AC17	4215.27	-0.408665	0.0742608	-5.50311	3.73158e-08	5.22537e-07
NDFIP2	2548.63	-0.46258	0.0841315	-5.4983	3.8348e-08	5.36433e-07
VIT	134.509	0.715359	0.130136	5.49702	3.86265e-08	5.39766e-07
TENM3	1601.32	0.341309	0.0621106	5.49518	3.90313e-08	5.44856e-07
H1-4	15855.8	-0.52012	0.0946646	-5.49435	3.92146e-08	5.46847e-07
RRP1B	2985.31	-0.352622	0.0642467	-5.48857	4.05212e-08	5.6448e-07
IMP4	2430.57	-0.363635	0.066283	-5.4861	4.10909e-08	5.71824e-07
THAP4	1337.14	-0.301206	0.0549302	-5.48343	4.17147e-08	5.79903e-07
NFKBIA	1490.36	-0.362033	0.0660852	-5.47827	4.29508e-08	5.96469e-07
WDFY1	703.937	0.434448	0.0793161	5.47742	4.3157e-08	5.98714e-07
DLGAP5	3107.1	-0.243318	0.0444482	-5.47419	4.39526e-08	6.09122e-07
GSTM1	367.719	0.543117	0.099236	5.47299	4.42515e-08	6.12632e-07
TRIM38	508.251	0.458044	0.0837331	5.47029	4.49309e-08	6.21397e-07
BRCA1	3028.78	0.255511	0.0467224	5.4687	4.53359e-08	6.26354e-07
ADSS1	138.068	0.795369	0.145461	5.46793	4.55326e-08	6.28425e-07
ZNF703	123.144	0.86555	0.15835	5.46604	4.6019e-08	6.34485e-07
LYPD3	69.958	1.62026	0.29654	5.46388	4.65827e-08	6.41599e-07
ZNF585B	9.58714	-3.41795	0.625833	-5.46145	4.72264e-08	6.49799e-07
DDX23	8187.49	-0.167871	0.0307567	-5.45802	4.8147e-08	6.61787e-07
PLA2G4A	5998.31	-0.259147	0.0474842	-5.45754	4.82779e-08	6.62908e-07
STAT6	2791.29	0.225159	0.0412777	5.45473	4.90465e-08	6.72773e-07
SMAD6	110.351	-0.815732	0.149586	-5.45327	4.94513e-08	6.76943e-07
CROT	242.849	0.748797	0.137308	5.45341	4.94143e-08	6.76943e-07
PPRC1	1538.05	-0.301793	0.055347	-5.45274	4.95989e-08	6.78272e-07
NRP1	3710.68	0.541613	0.0993663	5.45067	5.01794e-08	6.85513e-07
SERAC1	132.095	0.873742	0.160327	5.44975	5.04393e-08	6.88106e-07
SLC25A25	862.239	-0.500248	0.0917947	-5.44964	5.04717e-08	6.88106e-07
MICU1	2010.56	0.246779	0.0453087	5.44661	5.13389e-08	6.9922e-07
NPM1	57481.6	-0.290089	0.0532661	-5.44603	5.15065e-08	7.00791e-07
WDR45B	1990.35	-0.257455	0.047282	-5.44509	5.17782e-08	7.03774e-07
TUBA1C	29648	-0.400738	0.0737311	-5.43513	5.47555e-08	7.4349e-07
DNASE1L1	737.056	0.414562	0.0763015	5.43321	5.53507e-08	7.50813e-07
PIP5K1A	3545.35	-0.589988	0.108615	-5.43191	5.5754e-08	7.55521e-07
LEF1	173.148	0.661339	0.121757	5.43162	5.58433e-08	7.55968e-07
SPTSSA	2000.93	0.728876	0.134244	5.42947	5.65207e-08	7.64367e-07
METTL27	123.386	0.959002	0.176672	5.42815	5.69425e-08	7.69296e-07
B4GALT6	238.798	-0.766505	0.141216	-5.42788	5.70284e-08	7.69682e-07
CRYBG1	88.7468	2.31199	0.425966	5.42763	5.71062e-08	7.6996e-07
FRAT1	75.6225	1.10628	0.203856	5.42674	5.73932e-08	7.73053e-07
TROAP	2149.54	-0.322318	0.0594013	-5.4261	5.75984e-08	7.75038e-07
SSB	6295.25	-0.247308	0.0455944	-5.42409	5.82519e-08	7.83048e-07
NR1H3	647.903	0.384464	0.0708935	5.42312	5.85664e-08	7.86489e-07
GPSM1	338.927	0.45834	0.0845193	5.42291	5.86379e-08	7.86662e-07
SEH1L	2655.39	-0.494686	0.0912332	-5.42222	5.88644e-08	7.88912e-07
CTH	498.774	-1.03912	0.191649	-5.42199	5.8938e-08	7.89111e-07
CD83	639.605	-2.31153	0.426345	-5.42173	5.90262e-08	7.89505e-07
TANGO6	1834.03	-0.303981	0.0561226	-5.41638	6.08179e-08	8.1266e-07
OBSL1	1070.1	0.552715	0.102073	5.41491	6.13197e-08	8.18551e-07
MAGEA2B	4.59835	-5.77205	1.06713	-5.40894	6.34006e-08	8.45488e-07
CCDC88C	500.162	-0.44631	0.0825249	-5.40818	6.36679e-08	8.4821e-07
KIF3C	191.241	0.736346	0.136322	5.40154	6.60723e-08	8.7937e-07
GPR161	384.012	0.536409	0.0993426	5.39958	6.67958e-08	8.88119e-07
EGR1	74.7156	1.60043	0.296485	5.398	6.73866e-08	8.95088e-07
EMP3	960.84	0.417591	0.0774029	5.39503	6.85112e-08	9.09127e-07
AGGF1	513.041	0.382438	0.0709771	5.3882	7.11685e-08	9.4299e-07
TRIM29	762.787	0.790834	0.146774	5.38811	7.12035e-08	9.4299e-07
RELB	113.87	-1.10366	0.204948	-5.38505	7.24243e-08	9.58212e-07
PDS5A	5473.53	-0.234099	0.0434787	-5.38422	7.27608e-08	9.60772e-07
MAT2A	6074.53	-0.208219	0.0386717	-5.38426	7.27435e-08	9.60772e-07
LYAR	1167.68	-0.482376	0.0895985	-5.38375	7.29492e-08	9.62313e-07
TCF25	2464.94	0.291288	0.0541369	5.38057	7.4249e-08	9.78499e-07
CCDC93	1222.5	0.279698	0.0519945	5.37937	7.47451e-08	9.84071e-07
PLK4	875.14	-0.490894	0.0912799	-5.3779	7.53589e-08	9.9118e-07
DYSF	67.5437	1.07259	0.19958	5.3742	7.69218e-08	1.01075e-06
GRWD1	1786.34	-0.385681	0.0717717	-5.37372	7.71265e-08	1.01245e-06
HADHA	7282.62	0.173628	0.0323161	5.3728	7.75248e-08	1.01668e-06
GXYLT2	324.003	-0.849541	0.158128	-5.37249	7.76573e-08	1.01742e-06
PLEKHM3	212.78	0.611425	0.113908	5.36773	7.97324e-08	1.04359e-06
TNFRSF10B	4237.67	0.263411	0.0491206	5.36253	8.20636e-08	1.07306e-06
XPO1	15487.7	-0.242011	0.0451399	-5.36134	8.26073e-08	1.07912e-06
EEPD1	47.6843	1.77224	0.330695	5.35914	8.36196e-08	1.09087e-06
TSPYL4	420.533	0.482387	0.0900139	5.35903	8.3669e-08	1.09087e-06
B3GNT9	314.251	0.991604	0.185101	5.35711	8.45646e-08	1.10147e-06
LARP4	6730.45	-0.171543	0.0320246	-5.35659	8.48065e-08	1.10355e-06
BAX	997.83	0.435417	0.0813594	5.35178	8.70939e-08	1.13222e-06
TIMP4	197.064	1.09363	0.20438	5.35097	8.7483e-08	1.13618e-06
RPL13	24272.7	0.234991	0.043931	5.3491	8.83913e-08	1.14687e-06
HIRA	1560.63	-0.247636	0.0463226	-5.34589	8.99717e-08	1.16625e-06
BZW1	24029.7	0.553458	0.103537	5.3455	9.01696e-08	1.16768e-06
TGM2	1339.86	0.816574	0.152767	5.34523	9.03019e-08	1.16827e-06
NSUN5	1147.7	-0.290147	0.0542912	-5.34427	9.07847e-08	1.17339e-06
NPTXR	73.9211	0.978702	0.183197	5.34236	9.17453e-08	1.18466e-06
SKA1	202.773	-0.624119	0.116865	-5.3405	9.26894e-08	1.1957e-06
STAMBPL1	423.082	0.574224	0.107565	5.33841	9.3763e-08	1.20839e-06
PPP1R3E	169.553	0.704655	0.132025	5.33727	9.43555e-08	1.21486e-06
ZBTB38	3239.15	0.719347	0.134855	5.33422	9.59578e-08	1.23431e-06
AHNAK2	7498.91	1.74343	0.326911	5.33304	9.65811e-08	1.24114e-06
CRYL1	90.6675	0.889516	0.166888	5.33001	9.82071e-08	1.26083e-06
FP565260.1	717.27	-0.313816	0.0588946	-5.32843	9.90647e-08	1.27062e-06
ATP6V0D1	2052.33	0.227232	0.0427179	5.31936	1.04134e-07	1.33436e-06
CDS2	1446.19	0.270972	0.051006	5.31256	1.08097e-07	1.38382e-06
TIMP3	652.35	-1.24637	0.234762	-5.30908	1.1018e-07	1.40915e-06
RIPK1	1025.58	0.319226	0.0602021	5.30257	1.14183e-07	1.45896e-06
CFAP36	717.336	0.425676	0.0802929	5.30154	1.14832e-07	1.46586e-06
WDR77	3532.68	-0.426419	0.0804758	-5.29872	1.16615e-07	1.4872e-06
NDUFS1	8876.12	0.165079	0.0311631	5.29725	1.1756e-07	1.49707e-06
NEK2	1681.53	-0.544025	0.102701	-5.29717	1.17612e-07	1.49707e-06
TTC33	1344.64	0.418027	0.0789196	5.29687	1.17806e-07	1.49812e-06
RTL8C	929.117	0.559447	0.105736	5.29099	1.21655e-07	1.54561e-06
RASGRP3	91.9348	-1.19062	0.22504	-5.29068	1.2186e-07	1.54674e-06
SYT17	181.466	0.689413	0.13046	5.28447	1.26069e-07	1.59679e-06
IGSF3	683.804	0.765544	0.144875	5.28417	1.26278e-07	1.59679e-06
METTL16	1644.43	-0.279099	0.0528143	-5.28454	1.26023e-07	1.59679e-06
PTGFRN	3968.36	-0.259957	0.0491954	-5.28418	1.26272e-07	1.59679e-06
BAIAP2L1	2142.04	-0.373638	0.0707563	-5.28063	1.28737e-07	1.62635e-06
PNN	4351.3	-0.367888	0.0696763	-5.27995	1.29216e-07	1.63086e-06
IGFBP1	39.762	2.10314	0.398365	5.27943	1.2959e-07	1.63405e-06
IFI16	2715.97	0.606131	0.11482	5.27897	1.29912e-07	1.63657e-06
RANBP2	11866.4	-0.154175	0.029229	-5.27474	1.32943e-07	1.67319e-06
SFXN3	899.576	0.940367	0.178295	5.27421	1.3333e-07	1.67649e-06
TFB2M	1312.4	-0.347278	0.0658764	-5.27167	1.35189e-07	1.69827e-06
GPRC5C	446.865	0.535714	0.101637	5.27086	1.35787e-07	1.7026e-06
RAN	27167.3	-0.25513	0.0484037	-5.27088	1.35772e-07	1.7026e-06
MALSU1	1257.84	-0.57538	0.109188	-5.26964	1.36689e-07	1.71231e-06
KAZALD1	796.087	0.80306	0.152413	5.26896	1.37199e-07	1.7171e-06
RAB31	4210.26	1.11085	0.210848	5.2685	1.3754e-07	1.71976e-06
CMAS	1392.09	0.408976	0.0776459	5.26719	1.38527e-07	1.73049e-06
PCMTD1	876.117	0.37624	0.071515	5.26099	1.43283e-07	1.78658e-06
CALR	28281.4	0.227304	0.0432046	5.2611	1.43193e-07	1.78658e-06
JPT2	3817.74	-0.185623	0.0352943	-5.25929	1.44614e-07	1.8015e-06
KIF22	3490.43	-0.313578	0.0596344	-5.25835	1.45357e-07	1.80909e-06
DDIT4	6694.07	0.58897	0.112086	5.25462	1.48331e-07	1.84438e-06
DDR1	376.458	0.46746	0.0889943	5.2527	1.49884e-07	1.86197e-06
ELAVL1	2651.03	-0.271871	0.0517753	-5.25098	1.51296e-07	1.87778e-06
G2E3	1378.17	-0.321807	0.0613098	-5.24887	1.53036e-07	1.89761e-06
COL4A6	520.549	2.35552	0.448794	5.24854	1.53309e-07	1.89925e-06
ACSF3	868.753	0.352426	0.0671813	5.2459	1.55522e-07	1.92334e-06
TRMT112	4588.57	-0.230645	0.0439669	-5.24588	1.5554e-07	1.92334e-06
ANKRD2	146.827	-1.48916	0.284104	-5.24159	1.59195e-07	1.96556e-06
YRDC	1041.16	-0.620273	0.118338	-5.24153	1.59247e-07	1.96556e-06
NLRX1	568.332	0.363075	0.0692794	5.24073	1.5994e-07	1.9723e-06
MED12	942.764	0.379378	0.0723956	5.24035	1.60271e-07	1.97456e-06
BBS10	550.528	0.496506	0.0949609	5.22853	1.70866e-07	2.10124e-06
RAD21	11220.9	-0.236863	0.0453011	-5.22864	1.70765e-07	2.10124e-06
BST2	7588.22	0.210947	0.0403678	5.22562	1.73571e-07	2.13255e-06
IPO5	16371.5	-0.219629	0.0420574	-5.22213	1.76881e-07	2.17123e-06
MRAS	416.788	0.445668	0.0853557	5.2213	1.77671e-07	2.17696e-06
SPCS3	4037.25	-0.3269	0.0626077	-5.2214	1.77578e-07	2.17696e-06
KATNBL1	715.612	-0.710955	0.136202	-5.21987	1.7905e-07	2.19186e-06
SYDE2	300.731	-0.886014	0.169798	-5.21806	1.80809e-07	2.21138e-06
SLC7A2	6929.69	-0.209965	0.0402408	-5.21772	1.81142e-07	2.21342e-06
USP3	1324.91	-0.271605	0.0520592	-5.21724	1.81608e-07	2.21711e-06
PTBP1	6565.8	-0.287867	0.0552139	-5.21367	1.85137e-07	2.25814e-06
ME3	1077.55	0.393365	0.0755064	5.2097	1.89146e-07	2.30494e-06
SERPINB1	2807.93	0.58724	0.11274	5.20879	1.9008e-07	2.31422e-06
CASC3	1850.06	-0.298828	0.0574152	-5.20468	1.94334e-07	2.36386e-06
METRN	739.676	0.501957	0.0964576	5.20392	1.95128e-07	2.37137e-06
VDR	495.474	0.672219	0.129285	5.19953	1.99796e-07	2.42591e-06
SEC14L2	64.7906	1.12238	0.215906	5.19847	2.0094e-07	2.4376e-06
TMX2	2833.22	-0.193894	0.0373193	-5.19555	2.0411e-07	2.47382e-06
SLC16A9	23.3237	-1.77001	0.340749	-5.19445	2.05327e-07	2.48603e-06
RIMBP3	45.9798	1.56173	0.300662	5.1943	2.05487e-07	2.48603e-06
COL9A2	145.173	-0.959533	0.184778	-5.19289	2.07054e-07	2.50272e-06
PNPT1	3294.05	-0.289115	0.0556953	-5.19101	2.09155e-07	2.52585e-06
HDAC6	929.848	0.309363	0.0596001	5.19064	2.09577e-07	2.52867e-06
TRAF2	1165.39	-0.486739	0.0937801	-5.19021	2.10054e-07	2.53214e-06
DAP	2451.03	0.598522	0.115341	5.18915	2.11255e-07	2.54435e-06
SRP72	4451.34	-0.178011	0.0343081	-5.1886	2.11881e-07	2.5496e-06
FOXP1	387.783	0.608385	0.117262	5.18824	2.12285e-07	2.55217e-06
FARP1	1867.46	-0.255545	0.0492604	-5.18764	2.1298e-07	2.55823e-06
FGA	38.7267	-1.65001	0.318143	-5.18636	2.1444e-07	2.57347e-06
CD44	2719.41	0.611666	0.117945	5.18604	2.14808e-07	2.57559e-06
RUSF1	870.29	0.357364	0.068919	5.18528	2.15691e-07	2.58386e-06
RALGPS2	578.685	0.418496	0.0807281	5.18402	2.17149e-07	2.59901e-06
KAZN	107.974	-1.04852	0.202323	-5.18239	2.19062e-07	2.61738e-06
H6PD	472.185	0.418307	0.0807172	5.18238	2.19073e-07	2.61738e-06
HEXB	3765.38	0.520765	0.100528	5.1803	2.21525e-07	2.64432e-06
SLC25A17	1244.05	-0.348938	0.0673663	-5.17972	2.22225e-07	2.65032e-06
SKA3	700.515	-0.481657	0.0930652	-5.17548	2.27328e-07	2.70877e-06
MATR3	17221	-0.177193	0.0342438	-5.17446	2.28572e-07	2.72119e-06
TBC1D2B	925.22	0.466944	0.090252	5.17379	2.29397e-07	2.72858e-06
DNASE1	214.622	0.576546	0.111445	5.17336	2.29924e-07	2.73243e-06
LRFN4	1828.52	-0.395016	0.0764196	-5.16904	2.35299e-07	2.79383e-06
ATP6V1D	1774.8	0.240257	0.0464865	5.16831	2.3622e-07	2.80229e-06
GRAMD1A	928.27	0.481411	0.0931792	5.16651	2.38506e-07	2.82691e-06
PRKCB	7.20581	-4.66818	0.904178	-5.1629	2.43159e-07	2.87953e-06
MPP3	341.53	-0.547009	0.10599	-5.16097	2.45675e-07	2.90676e-06
LIG1	1297.99	0.279194	0.0541067	5.16006	2.46873e-07	2.91837e-06
TAF5	467.256	-0.541583	0.105036	-5.15617	2.52051e-07	2.97695e-06
FADS2	1115.71	0.300047	0.0582037	5.15512	2.53462e-07	2.99098e-06
LPP	1303.37	-0.260028	0.0504466	-5.15452	2.54288e-07	2.9981e-06
SMC4	8280.74	-0.284036	0.0551398	-5.1512	2.58827e-07	3.04894e-06
ELOVL2	67.6542	-1.52393	0.295906	-5.15005	2.60417e-07	3.06498e-06
SYNGR1	259.958	0.610808	0.118746	5.14382	2.69201e-07	3.16559e-06
H2AC14	1836.64	-0.519102	0.100993	-5.13997	2.74783e-07	3.2284e-06
H3-3B	5953.29	-0.236369	0.04599	-5.13957	2.75361e-07	3.23236e-06
ADPRHL1	210.532	0.951377	0.185242	5.13586	2.80853e-07	3.29395e-06
WWC3	1350.85	0.317464	0.0618394	5.13369	2.84116e-07	3.32932e-06
TGIF1	1681.36	0.282182	0.054985	5.13198	2.86706e-07	3.35673e-06
MEIS3	167.613	1.17381	0.228791	5.13047	2.89027e-07	3.38096e-06
OSBP2	1155.52	0.68276	0.133103	5.12958	2.90394e-07	3.39397e-06
TM2D3	757.167	-0.520892	0.10155	-5.12941	2.90645e-07	3.39397e-06
FBLN5	350.39	-0.566456	0.110494	-5.12656	2.95079e-07	3.44269e-06
BCS1L	816.023	-0.356484	0.0695388	-5.1264	2.95329e-07	3.44269e-06
PFKL	1791.64	0.375236	0.073243	5.12316	3.0046e-07	3.49946e-06
TP53I3	1207.31	0.380995	0.0743721	5.12282	3.00994e-07	3.50264e-06
FBXO30	1036.67	-0.288108	0.0562507	-5.12185	3.02557e-07	3.51778e-06
DDX55	1269.59	-0.271007	0.0529156	-5.12149	3.03129e-07	3.52138e-06
NOL10	2119.32	-0.23565	0.0460355	-5.11888	3.07352e-07	3.56736e-06
COX14	1438.24	0.242624	0.0474924	5.10868	3.24421e-07	3.76222e-06
FKBP10	5883.79	0.613391	0.120124	5.10629	3.28538e-07	3.80668e-06
REEP4	756.904	-0.334614	0.0655567	-5.10419	3.32214e-07	3.84595e-06
DGKA	44.5725	1.82319	0.357263	5.10322	3.33919e-07	3.86235e-06
IQSEC2	291.252	0.549194	0.107624	5.10291	3.34468e-07	3.86537e-06
DYNLT1	1437.68	0.292526	0.0573787	5.09816	3.42978e-07	3.96032e-06
DTX4	658.908	-0.318639	0.0625214	-5.09647	3.46039e-07	3.99223e-06
PIF1	335.127	-0.530686	0.104139	-5.09595	3.47004e-07	3.99993e-06
PHYHIP	450.389	0.487955	0.0957837	5.09435	3.49948e-07	4.0304e-06
SEC14L4	274.43	0.645939	0.126895	5.09036	3.57391e-07	4.1126e-06
RCBTB1	608.999	0.403123	0.079276	5.08506	3.6751e-07	4.22181e-06
MT-CO2	26269.5	0.323588	0.063634	5.08515	3.67341e-07	4.22181e-06
ZNF417	78.7705	-0.863112	0.169754	-5.08449	3.68617e-07	4.23091e-06
ERI1	1837.64	0.363336	0.0714629	5.08427	3.69044e-07	4.23218e-06
LY6D	17.5746	2.61924	0.515208	5.08385	3.69863e-07	4.23796e-06
CHORDC1	4494.06	-0.397815	0.0782666	-5.08282	3.71881e-07	4.25745e-06
MLYCD	315.238	0.88098	0.17339	5.08091	3.75638e-07	4.29679e-06
PXDC1	515.285	-0.502279	0.0988848	-5.07944	3.78558e-07	4.32651e-06
GNS	6265.91	0.436783	0.0859943	5.07922	3.78995e-07	4.32783e-06
IFRD2	3279.16	-0.325262	0.0640535	-5.07798	3.81475e-07	4.34875e-06
GEMIN5	3986.97	-0.335776	0.0661225	-5.0781	3.81234e-07	4.34875e-06
PSMD12	2076.01	-0.192437	0.0379051	-5.07682	3.83807e-07	4.37162e-06
PDGFRB	431.882	0.844611	0.166376	5.07651	3.84422e-07	4.37492e-06
PAM	2088.59	0.429107	0.084572	5.07387	3.89813e-07	4.43251e-06
CXCL1	16.2108	-2.29135	0.451768	-5.07195	3.93758e-07	4.47358e-06
FAM214B	161.849	0.842529	0.166185	5.06981	3.98216e-07	4.52041e-06
PLEKHG4	195.89	-0.53438	0.10545	-5.06763	4.02808e-07	4.56867e-06
FSCN1	4718.89	0.240074	0.0473893	5.06601	4.06243e-07	4.60375e-06
NUP153	4462.53	-0.256312	0.0506047	-5.06498	4.0844e-07	4.62474e-06
RFWD3	4860.85	0.161958	0.0319816	5.0641	4.10327e-07	4.64219e-06
ZCCHC14	723.231	0.436719	0.0863055	5.06015	4.18919e-07	4.73541e-06
BEX3	6080.88	0.174781	0.0345962	5.05203	4.37139e-07	4.93372e-06
RAB8A	2364.03	-0.223691	0.0442785	-5.0519	4.37429e-07	4.93372e-06
MTREX	4936.52	-0.173508	0.0343454	-5.05184	4.37565e-07	4.93372e-06
CPM	115.122	0.976845	0.19338	5.05141	4.3855e-07	4.93654e-06
SPACA9	156.912	0.741125	0.146714	5.05151	4.3833e-07	4.93654e-06
SCN1B	89.5669	0.95102	0.188431	5.04705	4.48678e-07	5.04631e-06
GYS1	1144.63	-0.395435	0.078373	-5.04555	4.5222e-07	5.0819e-06
H2AC15	1222.45	-0.388552	0.0770305	-5.04414	4.55576e-07	5.11533e-06
NUP210	8711.1	0.281557	0.0558344	5.04271	4.58979e-07	5.14923e-06
SPATA7	112.655	0.784494	0.15574	5.0372	4.7238e-07	5.29515e-06
EPG5	693.903	0.354175	0.0703169	5.03683	4.73294e-07	5.30097e-06
RNASET2	163.489	0.621896	0.123511	5.03516	4.77446e-07	5.34302e-06
ITM2B	2258.36	0.258956	0.0514337	5.03475	4.78473e-07	5.35005e-06
DDX39A	2807.9	-0.34876	0.0693061	-5.03217	4.84949e-07	5.41795e-06
SELENOM	1485.16	0.547798	0.108872	5.03157	4.86469e-07	5.42976e-06
ATAD3B	1617.97	-0.515476	0.102451	-5.03144	4.86814e-07	5.42976e-06
BACE1	259.291	0.874811	0.174002	5.0276	4.9666e-07	5.53498e-06
DDX60	321.619	1.14243	0.227263	5.02692	4.98431e-07	5.5501e-06
DOK1	130.318	0.705698	0.140401	5.02629	5.00055e-07	5.56357e-06
OSTF1	482.334	0.458417	0.0912417	5.02421	5.05512e-07	5.61964e-06
EFNB1	281.912	0.500822	0.0996903	5.02378	5.06645e-07	5.62757e-06
CNOT9	1998.29	-0.252448	0.0502985	-5.01899	5.1945e-07	5.76503e-06
FIBCD1	123.898	0.927872	0.184939	5.01717	5.24373e-07	5.81487e-06
APOBEC3H	15.9461	3.69303	0.736223	5.01619	5.27073e-07	5.83998e-06
C1RL	887.846	0.664633	0.132609	5.01197	5.38764e-07	5.9646e-06
CLDN1	83.8274	-1.14177	0.22785	-5.01106	5.41324e-07	5.98801e-06
TTC27	1383.72	-0.276217	0.055141	-5.00928	5.46341e-07	6.03853e-06
NAB2	436.802	0.461234	0.0921403	5.00578	5.5635e-07	6.14018e-06
LXN	619.076	1.05639	0.211035	5.00575	5.56452e-07	6.14018e-06
FBXL20	631.496	0.42845	0.0856544	5.00207	5.67168e-07	6.24816e-06
CDCA4	1375.94	-0.322606	0.0644932	-5.00217	5.66885e-07	6.24816e-06
ACAD10	358.323	0.479028	0.0957998	5.0003	5.72404e-07	6.30067e-06
C1orf174	809.205	-0.331524	0.0663035	-5.0001	5.73017e-07	6.30225e-06
RCL1	585.201	-0.317224	0.0634666	-4.99828	5.78434e-07	6.35662e-06
ATG4A	526.706	0.470577	0.0942106	4.99494	5.88539e-07	6.46238e-06
MCTP2	5.66132	-5.05976	1.01341	-4.99283	5.95023e-07	6.52824e-06
GAPVD1	6373.84	-0.192627	0.0385949	-4.99101	6.00643e-07	6.58452e-06
ADK	1926.67	-0.23974	0.0480377	-4.99067	6.01712e-07	6.59086e-06
PPP4R3A	2451.71	-0.218977	0.0438796	-4.99041	6.02522e-07	6.59435e-06
KANK2	1733.98	0.376865	0.075525	4.98993	6.03997e-07	6.60511e-06
LIPA	1116.37	0.523415	0.104958	4.98688	6.13621e-07	6.70489e-06
PSMC4	3487.66	-0.228941	0.0459505	-4.98233	6.28235e-07	6.859e-06
EDEM1	1472.47	0.2422	0.0486399	4.97946	6.37622e-07	6.95583e-06
BIRC3	415.102	-0.634825	0.127507	-4.97875	6.39979e-07	6.97021e-06
DEPDC1	2756.3	-0.555741	0.111622	-4.97876	6.3994e-07	6.97021e-06
DLG4	124.76	0.816214	0.16397	4.97782	6.43043e-07	6.99791e-06
PKD2	590.951	0.441083	0.0886139	4.97758	6.43846e-07	7.00098e-06
LTBP4	209.638	0.774835	0.15579	4.97359	6.57236e-07	7.1408e-06
CSNK1A1	4496.27	-0.174844	0.0351737	-4.97087	6.6654e-07	7.23603e-06
ITGA5	1210.96	0.866554	0.17442	4.96821	6.75731e-07	7.32988e-06
TXNRD2	3397.91	-0.374949	0.0755535	-4.96269	6.95222e-07	7.53522e-06
PPARGC1A	569.551	0.399853	0.0806007	4.96091	7.01625e-07	7.59848e-06
CCDC82	894.029	0.448398	0.0905109	4.95408	7.26751e-07	7.86426e-06
SYNE1	249.105	-1.00337	0.202576	-4.95307	7.3052e-07	7.89867e-06
SERINC5	334.685	1.25654	0.253705	4.95276	7.31684e-07	7.90489e-06
RBM14	2442.61	-0.284958	0.0575509	-4.95141	7.36767e-07	7.95341e-06
SCARB2	2260.71	0.491202	0.0992553	4.94888	7.46432e-07	8.05128e-06
PLP2	5120.57	0.303575	0.0614233	4.94234	7.71913e-07	8.31943e-06
MGST3	2008.84	-0.242768	0.0491377	-4.94058	7.78913e-07	8.38815e-06
AFDN	1814.2	0.219034	0.0443655	4.93704	7.93174e-07	8.53488e-06
WDR31	80.6864	1.1511	0.233194	4.93626	7.96335e-07	8.56203e-06
EGFL7	657.314	0.415795	0.0842439	4.93561	7.98993e-07	8.58374e-06
PEG10	3001.89	-0.356775	0.0723474	-4.93141	8.16364e-07	8.76335e-06
BAZ1B	7418.87	-0.205377	0.041655	-4.93042	8.20521e-07	8.80094e-06
DAZAP1	3443.27	-0.278227	0.0564366	-4.92991	8.22687e-07	8.81713e-06
DHX37	1485.68	-0.311442	0.0631937	-4.92838	8.29155e-07	8.87936e-06
NGDN	1123.93	-0.330192	0.0670004	-4.92822	8.29833e-07	8.87954e-06
GIPC3	32.3005	-1.27422	0.258571	-4.92793	8.31049e-07	8.88548e-06
BCL2L1	949.532	-0.299873	0.0608663	-4.92675	8.3609e-07	8.93226e-06
KPNA2	8576.18	-0.299944	0.0609008	-4.92512	8.43073e-07	8.9997e-06
RETREG3	1721.75	0.248313	0.0504366	4.92327	8.51082e-07	9.07798e-06
TMEM116	315.723	0.561076	0.114074	4.91852	8.72008e-07	9.2938e-06
PISD	804.971	-0.3802	0.0773027	-4.91833	8.72868e-07	9.29493e-06
SRPK1	5895.85	-0.213064	0.0433216	-4.91819	8.73497e-07	9.29493e-06
HOXA11	453.915	-0.47143	0.0958835	-4.91669	8.80203e-07	9.35886e-06
ACP2	1436.46	0.266757	0.0542727	4.91512	8.87281e-07	9.42666e-06
CLN6	1374.2	-0.37525	0.0763524	-4.91471	8.89123e-07	9.43876e-06
NOSTRIN	15.1011	-2.14004	0.435653	-4.91227	9.00295e-07	9.54981e-06
SLC22A5	522.566	-0.40628	0.0827173	-4.91167	9.03023e-07	9.57119e-06
PTCH1	274.561	-0.590963	0.120397	-4.90844	9.18025e-07	9.72252e-06
SLC22A18	97.7046	0.914036	0.186244	4.90774	9.21328e-07	9.74981e-06
PBXIP1	847.335	0.806507	0.16435	4.90724	9.23654e-07	9.76534e-06
PPP3CA	876.275	0.448155	0.0913276	4.90712	9.2425e-07	9.76534e-06
CYB5B	7216.79	0.525084	0.107016	4.90659	9.26752e-07	9.78353e-06
POLR3B	1241.8	-0.329942	0.0672466	-4.90644	9.27428e-07	9.78353e-06
MTA2	7474.01	-0.197998	0.0403659	-4.90508	9.33897e-07	9.84404e-06
DRAM1	936.097	0.471633	0.0961723	4.90404	9.38865e-07	9.88864e-06
MSRB2	378.425	0.457637	0.0933663	4.90152	9.50987e-07	1.00085e-05
GGCX	1791.59	0.273965	0.0558959	4.90135	9.51799e-07	1.00092e-05
RBM6	1745.74	-0.195083	0.0398041	-4.90107	9.53177e-07	1.00158e-05
SCML2	996.436	-0.398643	0.0813889	-4.89801	9.68144e-07	1.01651e-05
TACC3	1499.02	-0.429799	0.0877546	-4.89774	9.69476e-07	1.01712e-05
PQBP1	2410.28	-0.222903	0.0455173	-4.89711	9.72585e-07	1.01958e-05
LUM	4715.81	2.49354	0.509259	4.89642	9.75985e-07	1.02235e-05
CD99	1018.01	0.50143	0.10244	4.89488	9.8365e-07	1.02957e-05
GSTK1	1292.6	0.341723	0.069852	4.8921	9.97671e-07	1.04344e-05
PATZ1	690.611	-0.333823	0.0682632	-4.89024	1.00715e-06	1.05254e-05
RAD51B	203.369	0.507426	0.103801	4.88846	1.01628e-06	1.06125e-05
POLR1G	1404.01	-0.348677	0.07135	-4.88685	1.02463e-06	1.06913e-05
GALK1	475.265	0.402818	0.0824661	4.88464	1.03616e-06	1.08032e-05
BBC3	141.473	0.792493	0.16231	4.88259	1.04701e-06	1.09079e-05
RRP12	2040.55	-0.330567	0.0677545	-4.87889	1.06686e-06	1.11061e-05
TBC1D2	777.273	1.15433	0.236765	4.87544	1.08566e-06	1.1293e-05
ARHGEF9	503.842	0.49446	0.101461	4.87339	1.097e-06	1.14022e-05
EMC3	1496.57	0.21429	0.0440036	4.86983	1.11693e-06	1.16003e-05
MMUT	738.406	0.400348	0.0822249	4.86894	1.12201e-06	1.16441e-05
RIMBP3C	26.6861	1.5834	0.325359	4.86661	1.13529e-06	1.17728e-05
SLC47A1	908.623	0.313036	0.0643367	4.86559	1.14114e-06	1.18243e-05
SAMD4A	421.679	-0.519227	0.106896	-4.85733	1.18981e-06	1.23192e-05
CACNA2D3	86.44	1.28946	0.265497	4.85679	1.19303e-06	1.23429e-05
THYN1	675.029	-0.301569	0.0621324	-4.85364	1.21213e-06	1.25309e-05
NIPA1	1000.75	-0.323823	0.0667607	-4.85051	1.23142e-06	1.27206e-05
FANCL	867.919	0.379466	0.078265	4.84847	1.24414e-06	1.28421e-05
NINJ1	1349.91	0.283	0.0583719	4.84822	1.24576e-06	1.28489e-05
EHHADH	240.177	0.549308	0.11335	4.84612	1.25902e-06	1.29758e-05
ARAP1	1365.03	0.303094	0.0625498	4.84564	1.26203e-06	1.29968e-05
SMIM14	954.871	1.03507	0.213762	4.84217	1.28431e-06	1.32071e-05
ITGB1	26277	0.616207	0.127259	4.84215	1.28442e-06	1.32071e-05
RHOBTB1	1860.14	0.44045	0.0909728	4.84156	1.28824e-06	1.32362e-05
PPARGC1B	237.738	-0.451907	0.0933512	-4.84093	1.29231e-06	1.32477e-05
KHNYN	1550.6	0.371823	0.0768077	4.84095	1.29217e-06	1.32477e-05
SNX12	3238.74	0.381559	0.078816	4.84113	1.291e-06	1.32477e-05
DDX56	3125.57	-0.276309	0.057123	-4.83709	1.31751e-06	1.34957e-05
CNGB1	162.942	1.86687	0.386137	4.83474	1.33322e-06	1.36462e-05
RNF138	1392.29	-0.29596	0.0612334	-4.83331	1.34283e-06	1.37341e-05
PYGL	4811.7	0.191262	0.0395919	4.83083	1.35965e-06	1.38826e-05
PKP2	2457.11	-0.277209	0.0573832	-4.83084	1.35958e-06	1.38826e-05
TUBB4B	15633.5	-0.364961	0.0755501	-4.83071	1.36045e-06	1.38826e-05
TNS2	886.237	0.660108	0.136703	4.82877	1.37378e-06	1.40079e-05
CDKL1	356.887	-0.607403	0.126029	-4.81957	1.43871e-06	1.46478e-05
INTS14	1482.97	-0.236368	0.0490423	-4.81968	1.43791e-06	1.46478e-05
RIMBP3B	30.7266	1.48196	0.307586	4.81802	1.44986e-06	1.47502e-05
WFS1	479.516	0.443067	0.091973	4.81735	1.45475e-06	1.47886e-05
CCM2	446.527	0.433529	0.0900324	4.81525	1.47015e-06	1.4934e-05
ABHD8	179.302	0.60743	0.126151	4.8151	1.47129e-06	1.49342e-05
DYNC2H1	647.587	0.396073	0.0823328	4.81064	1.50449e-06	1.52597e-05
TGFB3	225.875	-0.677871	0.140935	-4.80983	1.51062e-06	1.52987e-05
DLAT	2459	-0.244211	0.0507728	-4.80988	1.51025e-06	1.52987e-05
ERGIC3	3665.47	0.211327	0.0439459	4.80881	1.51833e-06	1.53653e-05
ABHD5	1210.55	0.589463	0.122748	4.80221	1.56925e-06	1.58686e-05
HSPA4L	3745.69	-0.282904	0.0589292	-4.80074	1.58078e-06	1.59732e-05
CASTOR2	2667.34	0.585036	0.12188	4.80009	1.58597e-06	1.60135e-05
LMNB2	4512.5	-0.317289	0.0661211	-4.7986	1.59777e-06	1.61206e-05
WSB2	2148.24	0.253373	0.0528236	4.79658	1.61396e-06	1.62717e-05
RAB29	938.994	-0.489966	0.102234	-4.79259	1.64644e-06	1.65866e-05
MCU	1016.14	-0.354127	0.0738995	-4.792	1.65127e-06	1.66229e-05
DIRAS1	87.6359	1.32763	0.27715	4.79032	1.66518e-06	1.67504e-05
CHFR	5.89328	-4.67006	0.975292	-4.78837	1.68141e-06	1.68904e-05
AP1G2	430.004	0.44212	0.0923336	4.78829	1.6821e-06	1.68904e-05
TBL1XR1	7226.22	-0.246684	0.0515193	-4.7882	1.68288e-06	1.68904e-05
CDCA5	2054.04	-0.401667	0.0839149	-4.7866	1.69631e-06	1.70125e-05
UBTF	2685.78	-0.195237	0.0408056	-4.78457	1.71357e-06	1.71728e-05
CCN5	3726.53	0.963327	0.201375	4.78375	1.72055e-06	1.72299e-05
TAF1A	275.896	-0.600541	0.125567	-4.78264	1.73011e-06	1.73127e-05
STK32B	557.548	-0.311974	0.0653026	-4.77736	1.77607e-06	1.77594e-05
ZNF75D	340.702	0.449983	0.0942149	4.77613	1.787e-06	1.78554e-05
ABCB5	3.93007	-5.02246	1.0518	-4.77511	1.79607e-06	1.79061e-05
YDJC	1297.38	-0.393103	0.0823213	-4.77523	1.79501e-06	1.79061e-05
NSMF	2012.44	-0.499686	0.104638	-4.77537	1.79375e-06	1.79061e-05
AC013394.1	409.923	-0.483885	0.101379	-4.773	1.81498e-06	1.80811e-05
EDEM2	1110.23	0.391693	0.0820786	4.77217	1.82254e-06	1.8143e-05
ARSA	180.728	0.743117	0.1558	4.76967	1.84528e-06	1.83517e-05
KDSR	702.301	0.442822	0.0928433	4.76957	1.84624e-06	1.83517e-05
SMIM10	891.363	0.408969	0.0857673	4.76836	1.85734e-06	1.84484e-05
EEF1A1	272362	0.342852	0.0719051	4.76812	1.85955e-06	1.84567e-05
MORF4L1	6353.07	-0.357397	0.0749656	-4.76749	1.86539e-06	1.8501e-05
MLH1	2083.24	0.313246	0.0657166	4.76662	1.8734e-06	1.85536e-05
USP31	920.923	-0.248749	0.0521857	-4.76662	1.87346e-06	1.85536e-05
WHRN	149.79	0.722321	0.15158	4.76527	1.88599e-06	1.8664e-05
SLC2A13	280.334	-0.886194	0.186051	-4.76319	1.9056e-06	1.88441e-05
DSN1	1646.74	0.307415	0.0645463	4.76271	1.91014e-06	1.88751e-05
GLE1	3525.2	0.212021	0.0445608	4.75802	1.95505e-06	1.93047e-05
UBQLN1	5353.97	-0.156773	0.032969	-4.75515	1.98301e-06	1.95664e-05
STYK1	43.9172	1.41924	0.298486	4.7548	1.98646e-06	1.9586e-05
TEDC1	699.841	-0.500094	0.105189	-4.75426	1.99172e-06	1.96235e-05
TBC1D8	657.792	0.343981	0.0723811	4.75236	2.01057e-06	1.97947e-05
SEC11A	3690.95	-0.210351	0.0443181	-4.74639	2.07079e-06	2.03727e-05
TTC12	250.283	0.548246	0.115517	4.74604	2.07438e-06	2.0378e-05
ACTR10	1593.21	0.275256	0.0579958	4.74613	2.07342e-06	2.0378e-05
GPC5	88.298	1.32595	0.279578	4.74269	2.10902e-06	2.07033e-05
KLHL22	464.619	0.509981	0.107551	4.74177	2.11862e-06	2.07672e-05
TRIOBP	1027.3	0.435146	0.091766	4.74191	2.11713e-06	2.07672e-05
EXPH5	405.494	-0.365858	0.0772195	-4.73789	2.15955e-06	2.11529e-05
ZNF143	894.468	-0.271503	0.0573299	-4.73579	2.18202e-06	2.13574e-05
ACTR3	7097.73	-0.190909	0.0403146	-4.73548	2.18541e-06	2.1375e-05
MUC16	119.051	0.817549	0.172708	4.73371	2.20452e-06	2.15463e-05
RBM28	2583.66	-0.292201	0.0617491	-4.73206	2.22253e-06	2.17065e-05
RAB35	1397.04	-0.296695	0.062748	-4.72836	2.26338e-06	2.20894e-05
PSMG1	2269.11	-0.190818	0.0403653	-4.72726	2.27565e-06	2.2193e-05
ZNF585A	9.17841	-4.0327	0.853185	-4.72664	2.28266e-06	2.2213e-05
SH3BP2	350.748	0.642974	0.13603	4.7267	2.28196e-06	2.2213e-05
MTX3	1554.12	-0.226882	0.047999	-4.7268	2.28083e-06	2.2213e-05
ALKAL2	3.32453	-5.30079	1.12155	-4.72629	2.2866e-06	2.22208e-05
PRSS23	21068.6	0.650354	0.137604	4.72627	2.28678e-06	2.22208e-05
DHODH	692.247	-0.437667	0.0926371	-4.72454	2.3064e-06	2.23953e-05
CABIN1	2223.22	0.206883	0.0438211	4.72108	2.34591e-06	2.27625e-05
C1QTNF1	103.298	1.30419	0.276257	4.72093	2.34769e-06	2.27633e-05
GNAO1	73.0081	1.03194	0.218731	4.71786	2.38343e-06	2.30931e-05
CNNM2	1156.26	1.16423	0.246801	4.71728	2.3902e-06	2.3142e-05
MMD	114.314	1.46357	0.310481	4.71387	2.43051e-06	2.35154e-05
CAVIN3	742.726	0.793898	0.168658	4.70714	2.51215e-06	2.42877e-05
ENTR1	1979.65	-0.291813	0.0620052	-4.70627	2.52296e-06	2.43747e-05
TPP1	424.295	0.458439	0.0974633	4.70371	2.55479e-06	2.46645e-05
ZDBF2	1411.81	0.365555	0.0777537	4.70145	2.58326e-06	2.49215e-05
SLC35F2	1209.21	-0.27905	0.0593706	-4.70014	2.59984e-06	2.50634e-05
TCERG1	3167.84	-0.249259	0.0530399	-4.69947	2.60842e-06	2.5128e-05
SCRN2	396.182	0.457369	0.0973561	4.6979	2.62849e-06	2.52851e-05
SRSF2	7293.37	-0.2353	0.0500849	-4.69802	2.62698e-06	2.52851e-05
ITGAV	5714.59	0.258739	0.0550809	4.69743	2.63454e-06	2.53252e-05
MSRB1	544.336	0.383288	0.0816116	4.69649	2.64673e-06	2.5406e-05
ATMIN	3435.93	0.20375	0.0433826	4.69659	2.64542e-06	2.5406e-05
SNAP25	575.348	0.589089	0.125447	4.69591	2.65426e-06	2.546e-05
GJA3	64.1011	0.983295	0.209433	4.69502	2.66575e-06	2.5552e-05
SURF6	1640.93	-0.378426	0.0806747	-4.69076	2.72187e-06	2.60713e-05
ABCF2	1442.45	-0.29002	0.061847	-4.68932	2.74121e-06	2.62378e-05
DERA	2074.63	0.429475	0.0916281	4.68716	2.77027e-06	2.64971e-05
ATP8A1	66.7261	-1.93173	0.412392	-4.68422	2.8103e-06	2.68468e-05
RNPS1	3479.64	-0.223773	0.0477721	-4.68418	2.81083e-06	2.68468e-05
KANSL2	1907.19	-0.228593	0.0488075	-4.68357	2.81926e-06	2.69082e-05
IL1R1	165.775	0.684977	0.146266	4.6831	2.82562e-06	2.69497e-05
RBM41	911.366	0.347542	0.0742263	4.68219	2.83821e-06	2.70506e-05
COX7B	6742.84	0.277734	0.0593201	4.68196	2.84147e-06	2.70625e-05
GTSE1	913.706	-0.385821	0.0824415	-4.67994	2.8696e-06	2.7311e-05
CHDH	734.747	0.312745	0.0668422	4.67885	2.88485e-06	2.74367e-05
EML2	991.143	0.366217	0.0782954	4.67737	2.90573e-06	2.76157e-05
PPIC	1442.43	0.570302	0.121966	4.67589	2.92682e-06	2.77768e-05
API5	5015.55	-0.161888	0.0346217	-4.67592	2.92638e-06	2.77768e-05
UACA	682.803	0.312314	0.0668065	4.6749	2.94099e-06	2.78719e-05
SMARCD1	2384.34	-0.196504	0.0420335	-4.67493	2.94058e-06	2.78719e-05
MUS81	945.167	-0.343025	0.0734049	-4.67305	2.9676e-06	2.81043e-05
PLPP3	332.041	0.547543	0.117205	4.67165	2.98795e-06	2.82771e-05
SLC25A4	164.556	-0.875469	0.18742	-4.67116	2.99501e-06	2.83197e-05
WDR59	739.702	0.337829	0.0723241	4.67105	2.99668e-06	2.83197e-05
NCOA2	1299.2	0.298455	0.0639838	4.66453	3.09317e-06	2.92111e-05
EIF3J	3524.37	-0.792815	0.170069	-4.66172	3.13571e-06	2.9592e-05
GALNS	526.766	0.441495	0.0947258	4.66077	3.15033e-06	2.97091e-05
PDLIM2	254.124	-0.528736	0.11352	-4.65764	3.19856e-06	3.01428e-05
SCD	11614.6	0.554233	0.119039	4.65588	3.22606e-06	3.03807e-05
CRKL	3645.84	-0.229301	0.0492999	-4.65115	3.30082e-06	3.10628e-05
C1orf198	1172.66	-1.0618	0.228397	-4.64891	3.33696e-06	3.1381e-05
UPRT	407.648	0.407618	0.0877232	4.64664	3.37388e-06	3.1706e-05
PLA2R1	231.082	0.549379	0.118276	4.64488	3.40273e-06	3.19324e-05
LMAN2	3434.44	0.314611	0.0677319	4.64494	3.40168e-06	3.19324e-05
H2BS1	128.818	-0.619733	0.133526	-4.64128	3.46261e-06	3.24717e-05
ACADS	244.266	0.501797	0.108122	4.64101	3.46704e-06	3.24905e-05
RND3	1865.58	-0.797078	0.171833	-4.63868	3.50642e-06	3.28366e-05
FAM83F	27.7896	1.60416	0.345836	4.6385	3.50955e-06	3.2843e-05
SEMA7A	58.3826	-1.02137	0.220205	-4.63827	3.51336e-06	3.28479e-05
FKBP8	3409.47	0.309506	0.0667301	4.63818	3.51496e-06	3.28479e-05
GDI2	11495	-0.129949	0.0280319	-4.63575	3.55639e-06	3.32119e-05
OTUD4	1800.15	-0.343463	0.0740954	-4.63542	3.56213e-06	3.32425e-05
PHF5A	1666.14	-0.324132	0.069953	-4.63357	3.59413e-06	3.35177e-05
TTC3	4126.56	0.458094	0.0988765	4.63299	3.60419e-06	3.35882e-05
USP27X	63.1169	1.06435	0.229762	4.63243	3.61406e-06	3.36336e-05
RCN3	375.769	0.436027	0.0941231	4.63252	3.61245e-06	3.36336e-05
FAM83D	2220.47	-0.450756	0.0973179	-4.63179	3.62523e-06	3.37141e-05
H4-16	3293.25	-0.372246	0.0803798	-4.63109	3.63745e-06	3.38044e-05
NUDT16L1	423.459	-0.341442	0.0737438	-4.63011	3.65471e-06	3.39412e-05
LRIG1	738.384	-0.335613	0.0724874	-4.62994	3.65771e-06	3.39456e-05
GPN1	1386.02	-0.212671	0.045942	-4.62912	3.67229e-06	3.40574e-05
TGFBI	1866.57	2.05115	0.443123	4.62885	3.67708e-06	3.40783e-05
NUDT7	99.8972	0.901516	0.194808	4.62771	3.6973e-06	3.42421e-05
SMAD3	953.565	-0.322876	0.0697776	-4.62721	3.70625e-06	3.43014e-05
PSMD10	2994.27	0.411178	0.0889271	4.62377	3.76833e-06	3.48518e-05
TMEM134	256.424	0.520962	0.112679	4.62342	3.77466e-06	3.48864e-05
ORMDL3	624.595	0.447614	0.096866	4.62096	3.81967e-06	3.52781e-05
ING4	454.373	0.497852	0.107745	4.62067	3.82509e-06	3.53039e-05
COQ6	693.661	0.300975	0.0651651	4.61866	3.86225e-06	3.56223e-05
MAGOH	586.63	-0.593225	0.128451	-4.6183	3.86888e-06	3.56345e-05
MAP3K9	850.187	-0.571222	0.123683	-4.61844	3.86643e-06	3.56345e-05
MRTO4	2847.93	-0.557444	0.120735	-4.61708	3.89173e-06	3.58205e-05
IRAK4	411.425	0.398912	0.0864141	4.61629	3.9067e-06	3.59336e-05
SRD5A3	292.696	0.561656	0.121679	4.6159	3.91399e-06	3.5976e-05
SLC35G2	409.089	1.38125	0.299263	4.61552	3.9212e-06	3.60177e-05
RPUSD2	546.318	-0.556047	0.1205	-4.61451	3.94022e-06	3.61676e-05
VEZF1	844.26	-0.284101	0.0615896	-4.6128	3.97272e-06	3.6441e-05
NEURL1	560.424	-0.419503	0.0910286	-4.60847	4.05647e-06	3.71838e-05
DLX1	177.886	0.545621	0.118458	4.60601	4.10472e-06	3.76005e-05
H2BC14	235.152	-0.745145	0.161838	-4.60426	4.13937e-06	3.7892e-05
NAA15	4157.24	-0.226328	0.0491657	-4.60338	4.15688e-06	3.80264e-05
NEDD4L	559.827	0.322195	0.0700035	4.60255	4.1734e-06	3.81516e-05
ARHGDIB	40.8933	-1.74582	0.379735	-4.59747	4.27649e-06	3.90673e-05
AHCTF1	6462.19	-0.463156	0.100749	-4.59715	4.28312e-06	3.91013e-05
NUP54	1236.27	-0.2236	0.0486729	-4.59393	4.34973e-06	3.96824e-05
ARMC6	1937.68	-0.316848	0.0689814	-4.59324	4.36418e-06	3.97872e-05
BAG1	5705.22	0.159828	0.0348044	4.59218	4.38645e-06	3.99631e-05
FIG4	181.331	0.565765	0.123222	4.59144	4.40192e-06	4.00769e-05
MB21D2	30.5164	-1.33144	0.290697	-4.58017	4.64605e-06	4.22709e-05
SLC12A7	964.541	0.448287	0.0979041	4.57884	4.67564e-06	4.25113e-05
UHRF2	1018.13	0.26264	0.0573654	4.57837	4.68624e-06	4.25788e-05
MKI67	7194.57	-0.387779	0.0847177	-4.57731	4.70991e-06	4.2765e-05
CD46	9201.17	0.175076	0.0382769	4.57393	4.78669e-06	4.34327e-05
ACO1	3563.5	0.291714	0.0639047	4.56483	4.99907e-06	4.53292e-05
IFITM1	2462.02	0.698587	0.153078	4.5636	5.02834e-06	4.55638e-05
RMND5A	4137.91	-0.187285	0.0410516	-4.56219	5.06223e-06	4.584e-05
FZD10	423.982	1.56053	0.342079	4.5619	5.06921e-06	4.58723e-05
TNPO3	3727.84	-0.208889	0.0458027	-4.56063	5.1e-06	4.61198e-05
UBL5	2184.35	0.28213	0.0618822	4.55915	5.13618e-06	4.64157e-05
EVI5L	344.177	0.459726	0.100842	4.55885	5.14345e-06	4.64502e-05
KRT13	15.7039	-3.99809	0.877189	-4.55785	5.16811e-06	4.66102e-05
EZR	7256.64	-0.267466	0.058682	-4.55789	5.16692e-06	4.66102e-05
NEIL3	508.19	-0.470613	0.103284	-4.55648	5.20186e-06	4.68516e-05
TIAM1	365.111	0.480289	0.105407	4.55653	5.2006e-06	4.68516e-05
DHX30	5022.57	-0.214052	0.0469883	-4.55544	5.2276e-06	4.70519e-05
SC5D	604.217	-0.31514	0.0691853	-4.55502	5.23817e-06	4.71154e-05
MRPL4	1522.97	-0.256029	0.0562175	-4.55427	5.25689e-06	4.72522e-05
RBMX	9583.18	-0.199291	0.0437605	-4.55412	5.26045e-06	4.72526e-05
KHSRP	3748.51	-0.298367	0.0655388	-4.55252	5.30066e-06	4.75819e-05
ANXA2	30225.3	-0.523003	0.11496	-4.54945	5.37867e-06	4.82499e-05
EXOC2	1608.31	0.210742	0.0463415	4.54759	5.42637e-06	4.86453e-05
MOSPD2	845.904	0.308739	0.0678969	4.54718	5.43699e-06	4.87081e-05
THOC5	3386.42	-0.219226	0.0482446	-4.54405	5.51835e-06	4.94039e-05
FRRS1	195.377	-0.616099	0.135598	-4.54356	5.53129e-06	4.94868e-05
BRIX1	4638.24	-0.252851	0.0556839	-4.54083	5.60344e-06	5.0099e-05
CEP19	104.011	0.714473	0.157375	4.53994	5.627e-06	5.02761e-05
SIPA1L1	1005.07	-0.441816	0.0973425	-4.53878	5.65805e-06	5.05199e-05
MMADHC	4729.04	-0.185469	0.0408761	-4.53734	5.69686e-06	5.08326e-05
ANK1	162.124	1.43913	0.317352	4.53482	5.76529e-06	5.14091e-05
RNF145	2263.89	0.236719	0.0522139	4.53364	5.79751e-06	5.16621e-05
TDG	2081.42	-0.312776	0.0690187	-4.53177	5.84925e-06	5.20886e-05
TCTN1	631.651	0.712942	0.157336	4.53133	5.86134e-06	5.21617e-05
SIAH2	660.101	-0.324389	0.0716034	-4.53036	5.88836e-06	5.23674e-05
LYNX1	23.0348	2.3747	0.524226	4.52991	5.90083e-06	5.24436e-05
SOX6	7.88531	-3.45149	0.76198	-4.52964	5.90847e-06	5.24768e-05
SUCLG2	1550.91	0.212186	0.0468667	4.52744	5.97028e-06	5.29907e-05
NFXL1	733.364	-0.309361	0.0683544	-4.52584	6.01564e-06	5.33581e-05
DNTTIP2	3157.3	-0.54358	0.120154	-4.52404	6.06712e-06	5.37792e-05
RUFY3	221.746	0.476062	0.105241	4.52355	6.0812e-06	5.38356e-05
FUBP1	6600.64	-0.355667	0.0786259	-4.52354	6.08151e-06	5.38356e-05
RHOF	2189.57	-0.25685	0.0567864	-4.52309	6.09438e-06	5.3914e-05
RPN2	13059.8	0.169565	0.0374977	4.522	6.12574e-06	5.41557e-05
POLR3H	1858.94	-0.279662	0.0618783	-4.51955	6.19699e-06	5.47496e-05
NAGK	461.031	0.463943	0.102712	4.51695	6.27375e-06	5.53913e-05
RBM38	523.193	-0.373337	0.0826825	-4.5153	6.32267e-06	5.57499e-05
MRPL41	631.621	-0.355127	0.0786476	-4.51542	6.31908e-06	5.57499e-05
NCOA1	640.934	0.382175	0.0846437	4.5151	6.32857e-06	5.57519e-05
INTS13	4454.91	-0.261852	0.0579959	-4.51502	6.3312e-06	5.57519e-05
SNUPN	767.127	-0.268935	0.0595957	-4.51266	6.40203e-06	5.63387e-05
TWNK	1249.13	-0.26895	0.0596104	-4.5118	6.42805e-06	5.65306e-05
MAGEF1	1450.56	0.286509	0.0635053	4.51158	6.43457e-06	5.65509e-05
WDR5B	282.436	0.515124	0.114267	4.50807	6.54207e-06	5.74581e-05
PEX1	1024.65	0.33601	0.0745861	4.505	6.63724e-06	5.82559e-05
HLA-B	212.314	0.613615	0.136246	4.50374	6.67684e-06	5.85652e-05
SSR4	3649.53	0.245141	0.0544401	4.50295	6.70182e-06	5.87459e-05
ALDH7A1	2015.06	0.231342	0.0513862	4.50203	6.73082e-06	5.89617e-05
NDUFV1	4348.3	0.22116	0.0491451	4.50015	6.79057e-06	5.94462e-05
WASHC3	470.117	0.501462	0.111485	4.49803	6.85861e-06	6.00028e-05
DDX51	523.566	-0.400553	0.0890549	-4.49782	6.86529e-06	6.00221e-05
ARMCX3	1992.31	0.647005	0.143883	4.49675	6.89993e-06	6.02857e-05
GFPT2	504.1	0.749123	0.166628	4.49579	6.93119e-06	6.05195e-05
AKR1B1	5242.36	0.567247	0.126185	4.49536	6.94532e-06	6.06035e-05
TNIP3	3.77657	-5.49131	1.22217	-4.49308	7.01988e-06	6.12143e-05
EXOSC8	1019.24	-0.286641	0.0638033	-4.49257	7.03689e-06	6.13228e-05
LAPTM4A	2168.17	0.188694	0.0420043	4.49227	7.04684e-06	6.13697e-05
ZNF593	631.639	-0.535622	0.119343	-4.48807	7.18699e-06	6.25496e-05
CHST13	153.205	-1.39023	0.309787	-4.4877	7.19977e-06	6.26203e-05
VAMP4	205.487	0.515877	0.11498	4.48666	7.23482e-06	6.28844e-05
RMI2	471.168	0.351759	0.0784524	4.48372	7.33524e-06	6.3716e-05
ANXA8	308.213	0.712716	0.15908	4.48024	7.45577e-06	6.47211e-05
IL17RC	476.318	0.460742	0.102869	4.47894	7.50161e-06	6.5077e-05
KIF1C	5805.54	-0.203075	0.0453566	-4.47729	7.5596e-06	6.55377e-05
HNRNPM	8667.49	-0.232814	0.0520054	-4.47673	7.57932e-06	6.56663e-05
SNX5	1993.96	-0.184182	0.0412006	-4.47038	7.80822e-06	6.76058e-05
MAPK3	496.301	0.535372	0.119793	4.46913	7.85397e-06	6.79581e-05
C16orf74	104.75	0.847106	0.189649	4.46671	7.94334e-06	6.86871e-05
FKBP4	13401.6	-0.298754	0.0669025	-4.46551	7.98794e-06	6.90283e-05
HNRNPF	12513.4	-0.11868	0.0265831	-4.4645	8.02574e-06	6.93104e-05
IGF2BP2	431.604	-0.368227	0.0824824	-4.4643	8.03296e-06	6.93282e-05
CACYBP	6180.91	-0.343209	0.0769731	-4.45882	8.2413e-06	7.10806e-05
HOMER3	177.071	0.64966	0.145797	4.45592	8.35326e-06	7.2e-05
TYMS	2584.43	0.276786	0.0621217	4.45555	8.36781e-06	7.20791e-05
CDC42BPG	96.4186	1.33557	0.299785	4.45508	8.38622e-06	7.21913e-05
CUL4B	3194.02	0.359008	0.0805991	4.45424	8.41908e-06	7.24278e-05
ACSL4	5085.39	0.907101	0.203752	4.45198	8.5083e-06	7.31485e-05
MIB1	1863.11	0.434117	0.0975252	4.45133	8.53381e-06	7.32272e-05
NUP160	6904.31	-0.141572	0.0318041	-4.45136	8.53296e-06	7.32272e-05
AK2	7493.39	-0.626697	0.140785	-4.45146	8.52883e-06	7.32272e-05
TCF3	2151.73	-0.246153	0.0553051	-4.45081	8.5546e-06	7.33587e-05
ARIH1	2308.17	-0.21372	0.0480279	-4.44992	8.5902e-06	7.3617e-05
KIF13B	445.88	0.612178	0.137642	4.44761	8.68312e-06	7.43658e-05
COL12A1	7748.46	-0.322352	0.0724885	-4.44694	8.71025e-06	7.45507e-05
CHKA	994.074	-0.402322	0.0905035	-4.44537	8.77389e-06	7.50475e-05
ANKRD50	784.487	0.286472	0.0644588	4.44427	8.8192e-06	7.53871e-05
FRMD4B	285.338	0.772007	0.173964	4.43775	9.09034e-06	7.76554e-05
CHMP1A	1715.78	0.250357	0.0564234	4.43712	9.11716e-06	7.78349e-05
PCMTD2	535.422	0.404536	0.0911783	4.43675	9.13261e-06	7.79173e-05
MARCHF6	7544.22	0.211354	0.0476576	4.43485	9.21382e-06	7.85602e-05
ANAPC16	2158.6	0.232575	0.0524492	4.43429	9.23758e-06	7.87128e-05
PPP1R12A	2845.8	-0.221931	0.0500728	-4.43216	9.32949e-06	7.94456e-05
CYP2S1	126.705	1.06682	0.24091	4.42829	9.49848e-06	8.08334e-05
PIK3C3	1154.87	0.336382	0.0759674	4.42799	9.51167e-06	8.08944e-05
NAA50	7029.95	-0.192103	0.0433875	-4.42761	9.52835e-06	8.0985e-05
SPATA5L1	740.481	-0.6402	0.144686	-4.42475	9.65562e-06	8.20148e-05
HACD2	5070.61	-0.270693	0.0611844	-4.42421	9.67954e-06	8.21659e-05
AJUBA	2316.69	-0.70557	0.159567	-4.42177	9.78974e-06	8.30489e-05
MAST3	243.378	0.514839	0.116459	4.42077	9.83487e-06	8.33791e-05
MGST2	575.59	0.346954	0.0785596	4.41644	1.00342e-05	8.50151e-05
MIEF1	1696.98	-0.228806	0.0518179	-4.41559	1.00736e-05	8.52951e-05
CTHRC1	11.2944	3.51635	0.796394	4.41534	1.00851e-05	8.53389e-05
PSMC3	7244.17	-0.138822	0.0314493	-4.41414	1.01411e-05	8.57587e-05
PIEZO2	1283.87	-0.513877	0.116435	-4.41341	1.01755e-05	8.59954e-05
BMP5	1089.77	-0.309423	0.0701127	-4.41322	1.01845e-05	8.60176e-05
STIM1	924.039	0.313692	0.0711032	4.41178	1.02523e-05	8.65063e-05
ADAM10	2657.1	-0.356238	0.0807481	-4.41172	1.02553e-05	8.65063e-05
ZYX	1151.69	-0.315511	0.0715262	-4.41113	1.02833e-05	8.66881e-05
TMSB10	21632.3	0.372671	0.0844881	4.41093	1.02929e-05	8.67147e-05
ABCC6	70.7963	0.930979	0.211082	4.41051	1.03127e-05	8.68275e-05
COA7	1795.37	-0.613417	0.139159	-4.40802	1.04322e-05	8.77781e-05
BUB1B	3488.88	-0.851334	0.193252	-4.40531	1.05632e-05	8.88251e-05
C1orf52	444.722	-0.68957	0.156614	-4.403	1.06763e-05	8.972e-05
SETX	5236.3	0.156974	0.0356792	4.3996	1.08449e-05	9.10795e-05
PTPRM	614.068	0.836558	0.190154	4.39937	1.08567e-05	9.11213e-05
NCAPH	1697.66	-0.372806	0.0847435	-4.39923	1.08634e-05	9.11213e-05
TC2N	168.184	-1.58405	0.360362	-4.3957	1.10414e-05	9.25563e-05
CCT3	26342.2	-0.401677	0.091397	-4.39487	1.10841e-05	9.28565e-05
PLA2G12A	529.282	0.337394	0.0768069	4.39276	1.11922e-05	9.36452e-05
SUN2	1952.81	-0.281829	0.0641575	-4.39277	1.11914e-05	9.36452e-05
PLCD3	1870.52	0.247747	0.0564502	4.38876	1.13997e-05	9.53216e-05
PLPP6	240.248	0.604155	0.137666	4.38856	1.14105e-05	9.53523e-05
SHOC2	1803.8	-0.288703	0.0658007	-4.38753	1.14643e-05	9.57429e-05
KAT5	1281.08	-0.261759	0.0596748	-4.38642	1.1523e-05	9.61728e-05
KIAA0586	1716.6	-0.237317	0.0541302	-4.38419	1.16417e-05	9.71035e-05
SLC27A1	62.63	0.890397	0.203126	4.38347	1.16802e-05	9.73639e-05
ENC1	218.455	-0.537942	0.122812	-4.38021	1.18566e-05	9.8773e-05
GAB1	292.532	0.578467	0.132075	4.37985	1.18762e-05	9.88749e-05
DCP1B	364.422	0.442212	0.100988	4.37886	1.19304e-05	9.92651e-05
UPK3B	42.6683	-1.20264	0.274666	-4.37854	1.19478e-05	9.93478e-05
FAM120C	1676.49	0.199828	0.04565	4.37739	1.2011e-05	9.98116e-05
RNFT1	281.414	0.424316	0.096966	4.37592	1.20921e-05	0.00010039
FKBP9	1973.13	0.427583	0.0977141	4.37586	1.20956e-05	0.00010039
LEO1	1254.47	-0.655907	0.149901	-4.37559	1.21105e-05	0.000100452
TXNDC17	1438.99	0.23779	0.0543468	4.37541	1.21203e-05	0.000100471
PFKFB3	563.686	-0.469505	0.1074	-4.37157	1.23359e-05	0.000102195
ZCCHC2	295.248	-0.482147	0.110356	-4.36903	1.24799e-05	0.000103325
E2F4	1653.91	-0.321966	0.0736989	-4.36867	1.25007e-05	0.000103433
CBFB	1921.83	-0.255452	0.0584778	-4.36836	1.25186e-05	0.000103517
ZBED4	647.016	-0.269234	0.0616576	-4.36659	1.26199e-05	0.000104291
RABAC1	192.212	0.622502	0.142579	4.36602	1.2653e-05	0.0001045
KIF2C	2909.65	-0.574729	0.131651	-4.36556	1.26799e-05	0.000104658
DHX34	1415.76	-0.320208	0.0733856	-4.36337	1.28076e-05	0.000105647
RBBP7	12455.2	0.144346	0.0330889	4.36236	1.28664e-05	0.000106067
NIPSNAP3A	475.675	0.404068	0.0926711	4.36024	1.29919e-05	0.000107035
SPRY2	85.8764	-0.778369	0.178539	-4.35965	1.30271e-05	0.00010726
HSPA1B	258.944	-0.390543	0.0896167	-4.35792	1.31302e-05	0.000108042
OPRM1	26.681	-1.35346	0.310788	-4.35492	1.33117e-05	0.000109469
USP7	3394.21	-0.257012	0.0590217	-4.35453	1.33355e-05	0.000109598
TAF9B	1604.18	0.385291	0.088497	4.35372	1.33849e-05	0.000109936
SLC4A2	5266.49	-0.22856	0.0525108	-4.35263	1.34516e-05	0.000110417
TRIM65	864.711	-0.343049	0.078818	-4.35242	1.34642e-05	0.000110452
CLIP2	140.153	0.711238	0.163427	4.35203	1.34882e-05	0.000110582
IFNGR1	947.665	0.678964	0.156093	4.34974	1.36296e-05	0.000111673
EIF3M	8407.74	-0.151443	0.034833	-4.34769	1.37577e-05	0.000112654
C14orf132	351.986	0.732341	0.168485	4.34662	1.38249e-05	0.000113135
PSME2	2871.91	0.164503	0.0378473	4.34648	1.38337e-05	0.000113138
MTRR	4461.48	-0.131302	0.0302148	-4.34563	1.38878e-05	0.000113511
NFKBIE	127.383	-0.683636	0.157331	-4.3452	1.39146e-05	0.000113661
PDIA4	7208.27	0.252036	0.0580444	4.34213	1.41109e-05	0.000115194
DGLUCY	615.548	0.281659	0.064891	4.34049	1.42163e-05	0.000115984
COBL	2198.1	-0.214394	0.0494225	-4.33798	1.43796e-05	0.000117246
KLHL7	839.589	0.311026	0.0717531	4.33467	1.45979e-05	0.000118954
SP100	487.953	0.457426	0.105576	4.33269	1.47299e-05	0.000119956
RARB	62.0922	-1.1233	0.259277	-4.33244	1.47464e-05	0.000119969
HDAC8	513.987	0.390069	0.0900353	4.3324	1.47493e-05	0.000119969
SRRT	2893.86	-0.350024	0.0807995	-4.33201	1.47754e-05	0.000120109
NOP53	1320.22	0.316083	0.0729673	4.33184	1.47868e-05	0.000120128
SEMA4F	224.627	0.530225	0.122501	4.32831	1.50256e-05	0.000121921
C5AR2	2472.31	0.537771	0.124244	4.32834	1.50238e-05	0.000121921
WNT10B	975.594	-0.899102	0.207981	-4.323	1.53922e-05	0.00012482
RAI14	1927.97	-0.610339	0.141207	-4.3223	1.54414e-05	0.000125144
PTPRH	22.8805	1.66812	0.386186	4.31947	1.56403e-05	0.000126679
PKP4	2547.48	-0.413724	0.0958333	-4.31712	1.58075e-05	0.000127956
OGDHL	169.056	0.546641	0.126644	4.31638	1.58612e-05	0.000128313
CHPF2	1793.93	0.2996	0.0694592	4.31332	1.6082e-05	0.000130021
IDH3A	3021.02	-0.171241	0.0397091	-4.31239	1.61498e-05	0.000130491
TOM1	695.753	0.354896	0.0823543	4.30938	1.6371e-05	0.000132198
UBE2A	2063.19	0.171489	0.0398118	4.30749	1.65117e-05	0.000133255
C11orf1	166.644	0.711517	0.165187	4.30734	1.65228e-05	0.000133264
GAB2	149.113	-0.587262	0.136358	-4.30678	1.65649e-05	0.000133523
CYLD	951.911	0.382436	0.0889015	4.30179	1.69421e-05	0.000136482
TMEM40	29.1198	1.35149	0.314363	4.29914	1.7146e-05	0.000138041
INCENP	2471.64	-0.24959	0.0580795	-4.29739	1.72825e-05	0.000139057
PSD3	943.185	0.502171	0.116859	4.29723	1.72942e-05	0.000139068
TMEM138	1201.44	-0.271117	0.0631034	-4.29639	1.73599e-05	0.000139513
TSPAN2	6.37651	-3.11431	0.7249	-4.29619	1.73762e-05	0.000139553
ILF2	10955	-0.389201	0.0905949	-4.29606	1.73857e-05	0.000139553
WNT4	13.9879	-1.81166	0.42182	-4.29487	1.74792e-05	0.00014022
ADGRG3	48.6281	2.14032	0.498373	4.29462	1.74991e-05	0.000140296
SCD5	418.314	0.384806	0.0896565	4.292	1.77069e-05	0.000141877
OIP5	851.769	-0.714419	0.166505	-4.29069	1.7812e-05	0.000142634
NUP205	8783.36	-0.140754	0.0328177	-4.28896	1.7951e-05	0.000143662
HDAC2	3729.13	-0.171241	0.0399618	-4.28513	1.82631e-05	0.000146072
RCCD1	794.096	-0.37682	0.087955	-4.28424	1.83367e-05	0.000146486
GTF3C4	3910.82	-0.191985	0.0448117	-4.28427	1.83341e-05	0.000146486
CENPF	20259.1	-0.481727	0.112469	-4.28319	1.84234e-05	0.000147092
IL24	15.9184	2.08288	0.486406	4.28218	1.85073e-05	0.000147674
EVL	432.177	0.600607	0.140265	4.28195	1.85266e-05	0.00014774
SGO2	1177.24	-0.3	0.0701016	-4.2795	1.87317e-05	0.000149286
ZNF598	1081.47	-0.456045	0.10657	-4.2793	1.87481e-05	0.000149329
LETMD1	1457.4	0.260364	0.060901	4.2752	1.90962e-05	0.000152011
P4HB	12505.5	0.19547	0.0457569	4.27192	1.93797e-05	0.000154177
YPEL2	46.1633	1.05256	0.246473	4.2705	1.95037e-05	0.000155071
LTBR	2442.08	-0.174168	0.0408117	-4.2676	1.97585e-05	0.000157004
KCMF1	1594.67	-0.19949	0.046765	-4.26578	1.99201e-05	0.000158195
CCBE1	74.0834	0.84068	0.197105	4.26513	1.99786e-05	0.000158472
CD109	782.892	0.632765	0.148353	4.26525	1.99677e-05	0.000158472
POLR1B	2997.57	-0.322639	0.0756591	-4.26438	2.00459e-05	0.000158911
C9orf78	1581.93	-0.203567	0.0477395	-4.26411	2.00702e-05	0.00015901
EFNA1	3941.81	-0.418613	0.0982203	-4.26198	2.02624e-05	0.000160439
KRCC1	351.847	0.689209	0.16175	4.26094	2.03567e-05	0.00016109
DPH2	1402.66	-0.428736	0.100673	-4.25871	2.05609e-05	0.00016261
SELPLG	38.9885	1.16624	0.273895	4.25798	2.06285e-05	0.000163049
SECTM1	76.5684	1.51004	0.354812	4.25589	2.08222e-05	0.000164483
TMEM184A	530.003	-0.377587	0.0887294	-4.25549	2.08589e-05	0.000164676
ZNF592	862.238	-0.334444	0.078659	-4.25182	2.12036e-05	0.000167201
PTMA	21048.4	-0.197887	0.0465413	-4.25185	2.12009e-05	0.000167201
POLR1F	1478.23	-0.353752	0.0832097	-4.25133	2.12506e-05	0.000167474
NCEH1	861.629	-0.368965	0.0867924	-4.25112	2.12704e-05	0.000167531
RAB3D	849.278	0.414137	0.0974383	4.25025	2.13532e-05	0.000168085
CLCF1	108.335	0.883944	0.208021	4.2493	2.14441e-05	0.000168701
DMTN	141.148	0.625416	0.147248	4.24736	2.163e-05	0.000170064
HHAT	33.7939	2.18801	0.515371	4.24551	2.18102e-05	0.00017138
NSD1	6117.68	-0.111542	0.0262838	-4.24374	2.19824e-05	0.000172632
MAP4K5	1986.25	-0.178157	0.0419888	-4.24296	2.2059e-05	0.000173133
ARVCF	169.863	0.678865	0.160011	4.24261	2.20937e-05	0.000173304
PHB2	6819.26	-0.185171	0.0436662	-4.24061	2.22914e-05	0.000174753
SWAP70	2202.23	-0.197504	0.0465924	-4.23898	2.24536e-05	0.000175922
LRRC7	16.0855	-2.05293	0.484448	-4.23767	2.25855e-05	0.00017659
SNX8	686.092	-0.305545	0.0721009	-4.23774	2.25784e-05	0.00017659
HERC6	261.135	0.511884	0.120787	4.23789	2.25628e-05	0.00017659
COL15A1	2810.09	1.0476	0.247215	4.23761	2.25915e-05	0.00017659
IFT74	259.822	0.475064	0.112136	4.23651	2.27022e-05	0.000177349
PRKAR2A	3092.15	-0.195379	0.0461193	-4.23638	2.2715e-05	0.000177349
TRIM5	1468.6	0.397004	0.0937303	4.23559	2.27948e-05	0.000177868
NPC2	1839.08	0.522524	0.123369	4.23546	2.28085e-05	0.000177872
SRP54	2714.24	0.168877	0.039876	4.23505	2.285e-05	0.000178092
KLRC2	583.434	0.955141	0.225566	4.23441	2.29152e-05	0.000178497
HRH1	216.4	0.793818	0.187511	4.23345	2.30138e-05	0.000179161
MARK4	252.61	0.447424	0.105703	4.23283	2.30764e-05	0.000179483
GRSF1	3724.62	-0.161656	0.0381914	-4.23278	2.30819e-05	0.000179483
RPUSD1	1186.28	-0.35099	0.0829656	-4.23055	2.33119e-05	0.000181166
SH3PXD2A	2001.55	-0.438888	0.103752	-4.23017	2.33519e-05	0.000181372
NUP50	3494.34	-0.180891	0.0427694	-4.22944	2.34271e-05	0.000181851
MED23	726.258	0.268403	0.0634789	4.22823	2.35537e-05	0.000182728
ANKRA2	212.907	0.512628	0.121285	4.22663	2.37219e-05	0.000183927
SPAG1	268.556	-0.420587	0.0995233	-4.22601	2.37869e-05	0.000184184
COX15	1587.23	0.249887	0.0591319	4.22592	2.37962e-05	0.000184184
EIF3A	17336.7	-0.18648	0.044126	-4.22607	2.37806e-05	0.000184184
TRMT61A	665.2	-0.412995	0.0977357	-4.22563	2.38268e-05	0.000184315
G6PC3	1340.2	0.283247	0.0670481	4.22454	2.39428e-05	0.000185106
AK3	2027.68	0.300909	0.0712355	4.22415	2.39849e-05	0.000185324
CSK	619.282	-0.525782	0.124479	-4.22386	2.40152e-05	0.000185412
RRP9	1194.29	-0.391602	0.0927135	-4.22378	2.40239e-05	0.000185412
U2AF2	5023.27	-0.241508	0.0571874	-4.22311	2.40959e-05	0.000185861
HMCN2	29.0793	-1.14115	0.270323	-4.22143	2.42755e-05	0.000187139
ZNF282	980.778	-0.244672	0.0579721	-4.22051	2.4375e-05	0.000187798
PGK1	35523.5	0.37857	0.0897076	4.22004	2.44255e-05	0.000188079
SENP3	658.345	-0.322298	0.076396	-4.21878	2.45626e-05	0.000189026
BTN2A2	130.359	0.553621	0.131236	4.2185	2.45934e-05	0.000189155
MDGA1	26.4319	1.9958	0.473255	4.21718	2.4738e-05	0.000190158
RBM8A	3340.04	-0.379486	0.0899917	-4.2169	2.47688e-05	0.000190286
LBR	2531.86	-0.790642	0.187526	-4.21617	2.48481e-05	0.000190786
DNAJC14	2029.61	-0.202194	0.0479626	-4.21566	2.49053e-05	0.000191116
FOXO3	536.737	0.403715	0.0957794	4.21505	2.49722e-05	0.00019152
UAP1L1	310.95	0.476589	0.11309	4.21425	2.50613e-05	0.000192093
CYP4X1	66.8552	1.03322	0.24518	4.21412	2.50757e-05	0.000192095
PDE4A	257.433	0.522292	0.123964	4.21325	2.51717e-05	0.00019272
NSMCE4A	792.822	-0.250193	0.0593987	-4.21209	2.53017e-05	0.000193605
H2BC13	2324.48	-0.571422	0.135725	-4.21015	2.55204e-05	0.000195167
TEP1	522.104	0.495821	0.117796	4.20915	2.56338e-05	0.000195923
ADAMTS6	468.195	-0.933697	0.221863	-4.20843	2.57152e-05	0.000196433
WAPL	4027.29	-0.174163	0.0413917	-4.20769	2.57994e-05	0.000196964
MTG2	869.775	-0.219217	0.0521046	-4.20725	2.58499e-05	0.000197237
PRDX2	10706	0.185024	0.0439849	4.20652	2.59331e-05	0.00019776
MT1E	886.9	-0.605326	0.143909	-4.20631	2.59578e-05	0.000197836
SLCO3A1	399.604	-0.511189	0.121551	-4.20556	2.60439e-05	0.00019838
MRPL9	2056.29	-0.407876	0.0970328	-4.20349	2.62834e-05	0.000200091
S100A16	585.749	0.427773	0.101783	4.2028	2.63637e-05	0.000200558
TKT	32322.9	0.136593	0.0325011	4.2027	2.63747e-05	0.000200558
SLC1A4	450.002	0.427263	0.101688	4.20169	2.6493e-05	0.000201344
NDC1	4741.82	-0.515131	0.122639	-4.20039	2.6645e-05	0.000202385
ABCF1	821.423	-0.271082	0.0645451	-4.19988	2.67054e-05	0.000202728
UTP6	2446.84	-0.216008	0.0514363	-4.19953	2.67464e-05	0.000202925
ABCA13	10.2645	-1.82648	0.435025	-4.19857	2.68603e-05	0.000203674
GSTZ1	700.306	0.723198	0.172345	4.19622	2.7141e-05	0.000205687
SNTA1	304.948	0.491706	0.117229	4.19441	2.73582e-05	0.000207216
GAA	535.695	0.439365	0.104785	4.19302	2.75269e-05	0.000208376
PBX1	1365.51	0.247047	0.0589355	4.19183	2.76716e-05	0.000209345
EGFR	2851.27	-0.583486	0.1392	-4.19171	2.76861e-05	0.000209345
RANGAP1	5124.56	-0.298433	0.0712093	-4.19093	2.77816e-05	0.000209949
UBE3C	5372.99	-0.155243	0.0370453	-4.19063	2.78187e-05	0.000210111
PPAT	1490.66	-0.233691	0.0557699	-4.19027	2.78617e-05	0.000210318
SLC25A33	455.712	-0.692197	0.165217	-4.18963	2.79415e-05	0.000210683
LGMN	1857.74	0.283957	0.0677757	4.18966	2.79374e-05	0.000210683
FMNL3	330.181	0.522903	0.124848	4.18832	2.81026e-05	0.000211779
KREMEN1	231.096	0.504411	0.120448	4.18779	2.81681e-05	0.000212154
SMARCC1	6281.34	-0.14697	0.0351067	-4.18638	2.83433e-05	0.000213353
CAPG	171.882	0.547456	0.130804	4.18533	2.84752e-05	0.000214106
PLXNA1	1399.85	-0.373442	0.0892251	-4.18539	2.84682e-05	0.000214106
GLDN	20.8546	1.71729	0.41043	4.18412	2.8627e-05	0.000215127
IER5L	431.579	0.625595	0.1496	4.18179	2.89227e-05	0.000217228
WDR82	3660.13	-0.206323	0.0493414	-4.18153	2.89551e-05	0.00021735
SPG7	2607.22	0.255028	0.0609948	4.18115	2.90033e-05	0.00021759
CAP2	755.883	-0.332608	0.0796045	-4.17825	2.93756e-05	0.00022026
IGFBP7	1721.78	0.876428	0.20996	4.17427	2.98942e-05	0.000224023
SMAP1	629.453	0.311054	0.0745233	4.17391	2.99411e-05	0.000224249
ABHD14B	1248.88	0.272262	0.0652363	4.17346	3.00002e-05	0.000224567
SPIRE2	595.498	0.544644	0.130513	4.17311	3.00467e-05	0.000224789
GAS6	287.517	0.637454	0.152772	4.17259	3.01159e-05	0.000225181
RBM25	3549.02	-0.233588	0.056016	-4.17002	3.04569e-05	0.000227605
ARIH2	2785.8	-0.184279	0.0442469	-4.16478	3.11649e-05	0.000232766
FOXO1	224.217	-0.496348	0.119184	-4.16456	3.11948e-05	0.00023286
PIGM	607.076	0.332336	0.0798095	4.16412	3.12561e-05	0.000233188
MTA3	906.972	0.311396	0.0748109	4.16245	3.14855e-05	0.000234769
WTAP	2562.19	-0.186775	0.0448801	-4.16164	3.15965e-05	0.000235466
FAM167A	216.847	0.48967	0.117694	4.16055	3.17483e-05	0.000236466
AHCYL2	341.447	0.42137	0.101289	4.16006	3.18162e-05	0.00023684
RTL8B	278.98	0.412231	0.0991216	4.15884	3.19863e-05	0.000237974
TMCO3	1703.9	0.194629	0.046804	4.15839	3.20505e-05	0.00023832
DGCR6L	941.912	0.284913	0.0685269	4.15768	3.21493e-05	0.000238922
CHAC1	39.2568	-0.986129	0.237223	-4.15698	3.22489e-05	0.000239267
TAF7	2748.8	0.21367	0.051402	4.15685	3.2267e-05	0.000239267
MCM6	6779.77	0.295154	0.0709982	4.15721	3.22154e-05	0.000239267
CDKN2AIP	1763.09	-0.308654	0.0742513	-4.15688	3.2262e-05	0.000239267
MYDGF	3019.81	0.182901	0.0440105	4.15585	3.24086e-05	0.000240185
LYSMD2	295.067	-0.482523	0.116137	-4.15477	3.25612e-05	0.000241183
SPARC	29.0072	1.76265	0.424368	4.1536	3.27286e-05	0.000242289
TSPAN6	2587.24	0.611345	0.147219	4.15263	3.28675e-05	0.000243184
SLC1A2	37.9679	2.7025	0.651393	4.1488	3.34223e-05	0.000247152
MED20	904.396	-0.256648	0.061889	-4.14691	3.36993e-05	0.000248927
MISP	4102.41	-0.352612	0.0850284	-4.14699	3.36871e-05	0.000248927
FAM8A1	665.119	0.263102	0.0634516	4.14649	3.37607e-05	0.000249243
HNRNPDL	6068.71	-0.14425	0.0347896	-4.14635	3.37823e-05	0.000249265
PABPC1	11908.1	-0.194126	0.0468252	-4.14576	3.38689e-05	0.000249767
ZNF862	81.2965	0.928077	0.223928	4.14454	3.40498e-05	0.000250963
TCF12	2267.41	-0.454697	0.10972	-4.14415	3.41082e-05	0.000251256
MBNL3	1323.18	-0.642771	0.155132	-4.14337	3.42237e-05	0.000251968
IFT122	655.547	0.261555	0.0631323	4.14297	3.42837e-05	0.000252271
MELTF	252.635	0.516326	0.124684	4.14107	3.45686e-05	0.000254228
MRPL47	1842.9	-0.279551	0.0675496	-4.13846	3.4964e-05	0.000256996
CPSF6	4647.81	-0.187172	0.045244	-4.13696	3.51945e-05	0.000258407
DYNLL1	4901.13	-0.244377	0.0590711	-4.13699	3.51885e-05	0.000258407
PPARA	230.447	0.469087	0.113403	4.13644	3.52737e-05	0.000258847
ANKRD1	17.9199	-1.82655	0.441685	-4.13541	3.54317e-05	0.000259865
MDM4	1180.32	-0.290455	0.0702409	-4.13512	3.54766e-05	0.000260052
TCHP	351.416	-0.379616	0.0918426	-4.13333	3.5754e-05	0.000261942
HMCN1	83.9781	-0.870842	0.210708	-4.13293	3.58166e-05	0.000262245
AREG	76.129	1.73847	0.420649	4.13282	3.58344e-05	0.000262245
FAM160B2	321.352	0.379391	0.091841	4.13095	3.61262e-05	0.000264237
CST3	996.292	0.504537	0.122146	4.1306	3.61818e-05	0.000264499
AOX1	120.577	0.703065	0.170233	4.13002	3.62724e-05	0.000265018
PPP1R26	1140.51	-0.254546	0.061645	-4.12922	3.63993e-05	0.0002658
PDSS1	476.265	-0.31647	0.0766463	-4.12896	3.64401e-05	0.000265953
NAGLU	846.877	0.345215	0.083622	4.12828	3.65487e-05	0.000266525
POLR3E	1796.08	-0.247639	0.0599869	-4.12822	3.65581e-05	0.000266525
BTBD1	3489.64	-0.338771	0.0821166	-4.12548	3.69957e-05	0.000269568
GOLGA8A	402.642	-1.0335	0.250838	-4.12021	3.78534e-05	0.000275569
RBM26	2393.65	-0.256171	0.0621748	-4.12016	3.78602e-05	0.000275569
ZNF808	11.6291	-3.06435	0.744435	-4.11634	3.84929e-05	0.000279871
TOP1	1539.7	-0.251182	0.0610192	-4.11643	3.84781e-05	0.000279871
CCAR1	5058.31	-0.162554	0.0394925	-4.11607	3.85393e-05	0.000280056
HSBP1	4443.11	0.374606	0.0910241	4.11545	3.86418e-05	0.000280649
CELF5	29.7513	1.30361	0.316803	4.1149	3.8734e-05	0.000281167
LANCL1	2154.71	0.337848	0.0821168	4.11424	3.88455e-05	0.000281824
ITGB4	103.813	0.761095	0.18512	4.11136	3.93343e-05	0.000285216
SEMA3A	2084.39	0.900442	0.219154	4.10872	3.97858e-05	0.000288334
CNPY4	294.872	0.412878	0.100545	4.10639	4.01895e-05	0.000291103
PJA1	550.499	0.768033	0.187091	4.10512	4.04097e-05	0.00029254
PCBP1	2204.21	-0.271502	0.0662135	-4.10041	4.12426e-05	0.000298409
HYPK	1316.6	-0.713633	0.174081	-4.09943	4.14176e-05	0.000299514
TENT4B	825.952	-0.295895	0.0722117	-4.0976	4.17452e-05	0.00030172
WDFY2	268.958	0.405979	0.0991045	4.09647	4.19491e-05	0.000303031
UBE2D2	1720.62	-0.193377	0.047215	-4.09568	4.20937e-05	0.000303912
TM9SF2	6514.93	0.260752	0.0636992	4.09349	4.24924e-05	0.000306625
GJB5	34.6509	2.01915	0.493285	4.09328	4.25317e-05	0.000306745
FCHSD2	442.696	0.356176	0.0870334	4.09241	4.26919e-05	0.000307735
DBI	2602.77	0.175763	0.0429579	4.09151	4.28577e-05	0.000308764
LYPLAL1	419.601	0.425218	0.103931	4.09135	4.28864e-05	0.000308805
NCOA7	4445.49	0.29338	0.0717162	4.09085	4.29791e-05	0.000309307
C21orf91	563.176	-0.320894	0.0784705	-4.08936	4.32564e-05	0.000311136
NATD1	66.6937	0.88544	0.216592	4.08805	4.3502e-05	0.000312581
RBM22	1484.72	-0.28185	0.068945	-4.08804	4.35039e-05	0.000312581
STK26	3540.08	-0.385075	0.0942778	-4.08447	4.41781e-05	0.000317255
STARD8	415.088	-0.355011	0.0869547	-4.08271	4.45135e-05	0.000319493
NBEAL2	422.309	-0.401689	0.0984512	-4.08008	4.50198e-05	0.000322955
ARID2	2679.74	-0.214913	0.0526858	-4.07914	4.52025e-05	0.000324092
RPS6KL1	104.588	-0.935521	0.229379	-4.07849	4.53285e-05	0.000324822
FARSA	3982.4	-0.227632	0.0558326	-4.07705	4.5611e-05	0.000326672
PCLAF	1481.78	-0.260759	0.0639681	-4.07639	4.57407e-05	0.000327426
NR6A1	152.109	0.61551	0.151047	4.07496	4.60218e-05	0.000329263
HAUS2	1506.41	-0.570675	0.140057	-4.07458	4.60973e-05	0.000329627
MRS2	1563.19	-0.199939	0.0490825	-4.07352	4.63074e-05	0.000330954
MRE11	3099.26	0.282966	0.0694702	4.0732	4.63721e-05	0.00033124
GNPTG	384.2	0.343509	0.084344	4.07271	4.6469e-05	0.00033158
UMAD1	469.361	0.404404	0.0992939	4.0728	4.64522e-05	0.00033158
RGS17	5.47724	5.38166	1.32186	4.07128	4.67553e-05	0.000333268
PSMG3	1262.89	-0.212554	0.052208	-4.0713	4.67516e-05	0.000333268
IPPK	890.77	-0.250548	0.0615424	-4.07114	4.67834e-05	0.000333291
RAC3	71.5193	-0.862206	0.211818	-4.0705	4.69121e-05	0.000334031
TBX20	40.2277	1.15964	0.284931	4.06989	4.70358e-05	0.000334735
SRRM3	29.281	1.31366	0.32291	4.06821	4.73765e-05	0.000336981
ANGPTL4	52.2296	1.42076	0.349345	4.06693	4.76373e-05	0.000338656
SOX5	12.5292	-1.69807	0.417672	-4.06555	4.79189e-05	0.000340478
SHOX2	122.01	0.643693	0.158334	4.06543	4.79447e-05	0.000340481
LATS1	958.57	-0.218661	0.0537961	-4.06463	4.81087e-05	0.000341465
GTPBP8	639.522	-0.316749	0.0779533	-4.06331	4.83813e-05	0.000343037
OGFOD1	2431.85	-0.224162	0.0551668	-4.06336	4.83723e-05	0.000343037
DNAJB2	292.694	0.381444	0.0939153	4.06158	4.87423e-05	0.000345409
NINL	360.769	0.403635	0.0993819	4.06146	4.87672e-05	0.000345409
FAM149B1	248.298	0.419499	0.103306	4.06073	4.89193e-05	0.000346304
CTSZ	2126.07	0.210733	0.0519065	4.05987	4.91002e-05	0.000347401
RCAN3	213.047	0.572298	0.140994	4.05903	4.92775e-05	0.000348472
RAET1G	240.465	1.24523	0.306872	4.05783	4.95315e-05	0.000349899
TMEM127	879.219	0.282106	0.0695202	4.0579	4.95152e-05	0.000349899
RAD23A	4117.87	-0.174642	0.0430406	-4.0576	4.95794e-05	0.000350053
RNF170	554.143	0.301399	0.0743168	4.0556	5.0005e-05	0.000352873
CYP4V2	72.0565	0.866607	0.213789	4.05356	5.0444e-05	0.000355784
MGA	7530.93	-0.45686	0.112745	-4.05216	5.07466e-05	0.00035773
ZNF30	109.541	-0.680502	0.168055	-4.04928	5.13763e-05	0.000361979
UTP11	1950.75	-0.532437	0.131548	-4.04749	5.17706e-05	0.000364566
LTBP2	61.2839	1.25479	0.310093	4.0465	5.1989e-05	0.000365912
PSRC1	692.578	-0.536306	0.132655	-4.04287	5.28003e-05	0.000371428
RASAL2	1047.96	-0.327325	0.0809731	-4.0424	5.29075e-05	0.000371987
FHDC1	425.18	-0.316766	0.0783873	-4.04103	5.32167e-05	0.000373965
SNAPC5	926.979	-0.207036	0.0512462	-4.04004	5.34424e-05	0.000374963
CCDC69	134.362	0.783334	0.193892	4.04007	5.34362e-05	0.000374963
PHF10	2527.99	0.203878	0.0504643	4.04005	5.34403e-05	0.000374963
CFAP70	38.2005	1.23265	0.305285	4.03769	5.398e-05	0.000378536
SLC38A7	410.765	0.391891	0.0970715	4.03714	5.41069e-05	0.000379229
ATXN7	517.854	-0.323457	0.0801522	-4.03553	5.44787e-05	0.000381635
PRDX6	12416.8	-0.322694	0.0799804	-4.03467	5.46795e-05	0.000382842
CEP126	177.603	0.581365	0.144139	4.03336	5.49856e-05	0.000384785
CERCAM	970.4	0.852774	0.211441	4.03316	5.50318e-05	0.000384907
PDCD2L	203.116	-0.526226	0.130517	-4.03187	5.53353e-05	0.000386829
DOHH	370.645	-0.398854	0.0989666	-4.03019	5.57328e-05	0.000389404
RRS1	1121.17	-0.376333	0.0934029	-4.02914	5.59812e-05	0.000390937
TCEAL8	836.796	0.342838	0.0851164	4.02788	5.62821e-05	0.000392834
PUS7	2700.77	-0.270467	0.0671971	-4.02498	5.69797e-05	0.000397496
CASP4	1094.47	0.2209	0.0548958	4.02399	5.72207e-05	0.000398971
WBP1L	827.596	0.34448	0.0856235	4.0232	5.74139e-05	0.000400109
GTF2A2	1698.35	-0.606881	0.150938	-4.02074	5.80165e-05	0.0004041
TST	978.904	0.4043	0.100603	4.01876	5.85055e-05	0.000407276
ARHGDIA	2647.87	-0.287351	0.0715043	-4.01865	5.85332e-05	0.000407276
DUSP22	339.761	0.338384	0.0842066	4.0185	5.85702e-05	0.000407322
ZC3H6	168.928	0.520965	0.129679	4.01733	5.88623e-05	0.000409142
ZNF658	5.12712	-2.96707	0.738601	-4.01716	5.89045e-05	0.000409223
NADSYN1	1179.49	0.29197	0.0726998	4.0161	5.91682e-05	0.000410842
PWP2	700.292	-0.355992	0.0886473	-4.01583	5.92375e-05	0.000411111
DSEL	1098.29	0.622592	0.155042	4.01563	5.92863e-05	0.000411238
MPZL1	3611.9	-0.187648	0.0467444	-4.01434	5.96117e-05	0.000413281
NOG	79.6682	-1.51642	0.37788	-4.01295	5.99636e-05	0.000415506
PTGES2	2988.14	-0.185475	0.0462218	-4.01272	6.00229e-05	0.000415703
DDX20	1978.52	-0.385282	0.0960534	-4.01113	6.04296e-05	0.000418303
CPA3	10.6301	-2.12339	0.529456	-4.01052	6.05863e-05	0.000419172
TMTC4	779.842	0.324894	0.0810432	4.0089	6.10016e-05	0.000421828
DMBT1	55.1476	4.13531	1.03174	4.0081	6.12087e-05	0.000423042
ZNF142	552.932	-0.372369	0.0929292	-4.00702	6.14907e-05	0.000424773
KNL1	3441.99	-0.767489	0.191602	-4.00563	6.18514e-05	0.000427045
CCS	500.059	0.272052	0.0679321	4.00476	6.2081e-05	0.00042819
ARHGEF1	1129.77	-0.279528	0.0697983	-4.00479	6.20719e-05	0.00042819
C1GALT1C1	1133.94	0.437344	0.109211	4.00458	6.21277e-05	0.000428292
CREBRF	231.29	0.44437	0.110972	4.00435	6.21873e-05	0.000428483
OSBPL2	746.356	0.283434	0.0707851	4.00414	6.22425e-05	0.000428643
FOSL2	1639.49	0.501964	0.125373	4.00377	6.23408e-05	0.000429101
ADAMTS16	15.8034	2.08255	0.520603	4.00027	6.32706e-05	0.000435277
ANXA4	927.024	0.581985	0.145505	3.99976	6.34073e-05	0.000435995
DDAH1	995.103	-1.06393	0.266092	-3.99835	6.37862e-05	0.000438375
TDP1	1087.92	-0.216769	0.0542195	-3.99798	6.38846e-05	0.000438827
HNRNPA0	3691.09	-0.273764	0.0684909	-3.99708	6.41285e-05	0.000440277
RRAS	149.252	0.611384	0.152982	3.99644	6.43029e-05	0.000441249
RAPGEF2	1306.15	-0.413553	0.103484	-3.9963	6.43409e-05	0.000441284
NSD2	3089.86	-0.187834	0.0470138	-3.9953	6.46129e-05	0.000442923
ATP5PB	9747.78	-0.226816	0.0567913	-3.99385	6.50097e-05	0.000445416
A4GALT	287.217	0.77549	0.194191	3.99344	6.51224e-05	0.00044596
SGO1	542.091	-0.385296	0.0964878	-3.99321	6.51844e-05	0.000446158
TUBGCP4	1235.43	-0.59459	0.148971	-3.99131	6.57081e-05	0.000449513
KIFC1	550.682	-0.277504	0.0695507	-3.98996	6.60852e-05	0.000451862
PSENEN	337.428	0.432516	0.108446	3.98831	6.65447e-05	0.000454773
DHFR	3915.78	0.212502	0.0532894	3.9877	6.67174e-05	0.000455721
SMC3	5262.97	-0.191813	0.0481131	-3.98671	6.69964e-05	0.000457395
HOXD13	7.35779	-2.61819	0.657087	-3.98454	6.76098e-05	0.000461347
CLPX	2169.48	-0.147549	0.0370352	-3.98401	6.77626e-05	0.000462155
PLSCR1	854.142	0.241077	0.0605352	3.98243	6.82153e-05	0.000465007
OSBPL7	58.2206	0.885604	0.222455	3.98105	6.86105e-05	0.000467286
SNX9	1786.13	0.264566	0.0664586	3.98091	6.86514e-05	0.000467286
HELLS	2905.47	0.187334	0.0470582	3.9809	6.86541e-05	0.000467286
EFHC1	432.515	0.396275	0.0995492	3.98069	6.87145e-05	0.000467294
TRAPPC1	537.767	0.28184	0.0708042	3.98055	6.8755e-05	0.000467294
NPEPPS	2159.23	0.173162	0.0435022	3.98054	6.87597e-05	0.000467294
NRIP1	1367.94	0.627916	0.157865	3.97755	6.96304e-05	0.000472972
RPF2	1077.56	-0.405863	0.10205	-3.97711	6.9759e-05	0.000473606
CCDC80	468.115	-0.45952	0.115642	-3.97364	7.07831e-05	0.000480248
TBCA	2342.19	-0.206808	0.0520461	-3.97355	7.08087e-05	0.000480248
CHCHD3	3111.68	-0.213498	0.0537456	-3.97237	7.11601e-05	0.000482387
PHTF2	1323.46	-0.340768	0.0857875	-3.97224	7.12003e-05	0.000482416
GINM1	1038.96	0.251305	0.063269	3.97201	7.12702e-05	0.000482646
SUMF1	860.073	0.356838	0.089849	3.97153	7.14112e-05	0.000483357
RBM19	1834.31	-0.203798	0.0513193	-3.97117	7.15205e-05	0.000483853
RNF41	1236.62	-0.254169	0.0640113	-3.97069	7.16635e-05	0.000484577
ITPR3	2483.37	0.252033	0.063479	3.97034	7.17691e-05	0.000485047
USP39	2116.82	-0.178251	0.0449044	-3.96956	7.20065e-05	0.000486406
TRIP6	2679.7	-0.210858	0.0531393	-3.96803	7.24706e-05	0.000489295
CEBPZ	4682.4	-0.195649	0.0493216	-3.9668	7.28441e-05	0.00049157
ULK2	213.99	-0.439636	0.110847	-3.96616	7.3039e-05	0.000492613
IL15RA	442.76	-0.406019	0.102374	-3.96605	7.3072e-05	0.000492613
LRBA	2956.26	0.278943	0.0703391	3.9657	7.31819e-05	0.000493106
RTKN	396.516	0.468399	0.118132	3.96507	7.33757e-05	0.000494163
MAP3K14	356.538	-0.455166	0.11481	-3.96452	7.35425e-05	0.000495039
ZNF365	9.47686	-2.08546	0.526489	-3.96107	7.46141e-05	0.000501283
BCL7B	1019.57	-0.240379	0.0606832	-3.96121	7.45714e-05	0.000501283
FGL1	884.858	0.829525	0.20942	3.96105	7.46194e-05	0.000501283
CHID1	1330.85	0.244068	0.0616129	3.96132	7.45372e-05	0.000501283
[truncated: 17,926 more rows]

## Sheet: PRO-Seq Normalization Factors
Samples	Spike-in correction
Parental_Async_PRO-Seq_R1	1.13837
Parental_Async_PRO-Seq_R2	1.16311
Gdown1_KO_Async_PRO-Seq_R1	0.989649
Gdown1_KO_Async_PRO-Seq_R2	0.83289
Parental_Async_PRO-Seq_R1	12.7241
Parental_Async_PRO-Seq_R2	13.0006
Gdown1_KO_Async_PRO-Seq_R1	11.0618
Gdown1_KO_Async_PRO-Seq_R2	9.3096
Parental_Mitotic_PRO-Seq_R1	0.543921
Parental_Mitotic_PRO-Seq_R2	0.530877
Gdown1_KO_Mitotic_PRO-Seq_R1	0.530982
Gdown1_KO_Mitotic_PRO-Seq_R2	0.932348
Parental DMSO R1	1.02893
Parental DMSO R2	1.7349
Parental VHL R1	1.15964
Parental VHL R2	1.29993
HA FKBP Gdown1 DMSO R1	1.15968
HA FKBP Gdown1 DMSO R2	0.995021
HA FKBP Gdown1 VHL R1	0.855822
HA FKBP Gdown1 VHL R2	1.02301

## Sheet: DESeq2 Parental vs. KO#3 GB
Chromosome	GB Start	GB End	Genename	Strength	Strand	Parental R1 GB counts	Parental R2 GB counts	KO 3 R1 GB counts	KO3 R2 GB counts	DESeq2 gene	baseMean	log2FoldChange	lfcSE	stat	pvalue	padj
chr12	20368374	20684381	PDE3A	857	+	28289.6	33743	385.963	402.286	PDE3A	11936.7	-5.58672	0.316331	-17.661	8.37287e-70	1.02886e-65
chr2	210556676	210679107	CPS1	2030	+	19147.4	22204.9	322.626	343.983	CPS1	8003.63	-5.24137	0.318699	-16.4462	8.93504e-61	5.48969e-57
chr6	136342281	136550340	MAP7	431	-	3720.19	4433.78	78.1823	59.968	MAP7	1578.62	-5.20974	0.318295	-16.3676	3.25549e-60	1.33345e-56
chr11	17493895	17544331	USH1C	1110	-	1560.71	2140.12	11.8758	7.49601	USH1C	702.312	-6.92021	0.450215	-15.3709	2.56583e-53	7.88222e-50
chr10	18401012	18543557	CACNB2	147	+	2165.18	2519.3	52.4514	29.1511	CACNB2	907.158	-5.20303	0.342286	-15.2008	3.49288e-52	8.5841e-49
chr6	13925109	13980310	RNF182	212	+	1448.01	1580.67	7.91719	9.99467	RNF182	577.074	-6.69095	0.451931	-14.8053	1.35474e-49	2.7745e-46
chr15	57706788	57782762	POLR2M	1730	+	933.464	1201.49	8.90684	7.49601	POLR2M	407.091	-6.34418	0.47082	-13.4747	2.20244e-41	3.86623e-38
chr18	50560172	50731826	MAPK4	212	+	1050.72	1252.67	23.7516	18.3236	MAPK4	446.86	-5.10185	0.379898	-13.4295	4.05942e-41	6.23527e-38
chr5	32710259	32791724	NPR3	414	+	1796.35	2268.07	93.027	88.2863	NPR3	821.245	-3.78772	0.330339	-11.4662	1.95125e-30	2.6641e-27
chr1	197413808	197478455	CRB1	23	+	621.55	601.328	5.93789	9.99467	CRB1	236.15	-5.53014	0.48589	-11.3814	5.17333e-30	6.35699e-27
chr15	47717586	47774223	SEMA6D	155	+	734.249	918.857	27.7102	27.4854	SEMA6D	328.432	-4.20531	0.3784	-11.1134	1.0795e-28	1.20591e-25
chr1	186671791	186680333	PTGS2	1848	-	580.569	595.513	12.8654	14.1591	PTGS2	230.439	-4.74157	0.428484	-11.0659	1.83577e-28	1.87983e-25
chr2	232456205	232460753	ALPI	1065	+	669.362	1094.49	2.96895	1.66578	ALPI	332.749	-7.91835	0.738728	-10.7189	8.29813e-27	7.84365e-24
chr14	51652000	51730727	FRMD6	210	+	103.592	131.432	895.632	892.858	FRMD6	594.661	3.6353	0.341712	10.6385	1.97333e-26	1.61655e-23
chr2	184598601	184939492	ZNF804A	118	+	187.831	245.416	1570.57	1787.38	ZNF804A	1126.63	3.67862	0.345625	10.6434	1.87196e-26	1.61655e-23
chr12	7919230	7936110	SLC2A3	4230	-	845.809	1107.28	46.5135	43.3103	SLC2A3	395.277	-3.74724	0.357199	-10.4906	9.53999e-26	7.32671e-23
chr6	160347980	160452577	SLC22A3	307	+	3091.81	4083.68	223.661	212.387	SLC22A3	1484.76	-3.3393	0.320652	-10.4141	2.13836e-25	1.54566e-22
chr7	95583499	95596470	PDK4	388	-	1153.17	1147.99	53.441	59.968	PDK4	469.866	-3.63051	0.352968	-10.2857	8.17736e-25	5.58241e-22
chr1	94529173	94541715	F3	1112	-	227.674	295.43	1549.79	1531.68	F3	1046.11	3.26543	0.327309	9.9766	1.92965e-23	1.24798e-20
chr12	131026529	131141469	ADGRD1	1241	+	643.179	839.766	30.6791	34.1485	ADGRD1	299.406	-3.8029	0.38257	-9.94039	2.77728e-23	1.70636e-20
chr1	186829059	186988981	PLA2G4A	2732	+	4810.75	5521.29	347.367	386.461	PLA2G4A	2176.35	-3.09684	0.326401	-9.48784	2.35881e-21	1.38024e-18
chr12	13196861	13219941	EMP1	418	+	46.6732	60.4818	390.911	389.792	EMP1	260.439	3.57222	0.376928	9.4772	2.6119e-21	1.45887e-18
chr5	9035033	9546001	SEMA5A	1340	-	1297.74	1589.97	6732.58	6706.43	SEMA5A	4679.61	2.92579	0.312395	9.3657	7.55496e-21	4.03632e-18
chr13	113820549	113863996	GAS6	192	-	75.1324	158.183	850.109	799.574	GAS6	548.876	3.52916	0.383612	9.1998	3.5863e-20	1.83618e-17
chr2	182140036	182426952	PDE1A	169	-	7430.14	9009.45	625.458	674.641	PDE1A	3501.12	-2.94413	0.322273	-9.13549	6.51088e-20	3.20023e-17
chr5	58453982	58460007	PLK2	1949	-	288.008	330.323	1462.7	1574.99	PLK2	1057.57	3.01217	0.330856	9.10416	8.69379e-20	4.10882e-17
chr1	151806071	151830660	RORC	291	-	365.417	487.343	22.7619	16.6578	RORC	172.369	-3.76558	0.414665	-9.081	1.07577e-19	4.89596e-17
chr2	232520532	232525716	PRSS56	214	+	334.681	653.668	21.7723	14.1591	PRSS56	196.023	-4.11797	0.45405	-9.06944	1.19633e-19	5.25019e-17
chr12	47079700	47236662	PCED1B	119	+	198.076	224.48	1011.42	1105.24	PCED1B	736.181	3.0417	0.338829	8.97709	2.78014e-19	1.17801e-16
chr2	232479827	232487759	ECEL1	405	-	265.24	535.031	8.90684	10.8276	ECEL1	156.218	-4.62021	0.515006	-8.97118	2.93365e-19	1.20162e-16
chr1	204218853	204288296	PLEKHA6	144	-	150.265	205.871	889.695	881.197	PLEKHA6	611.703	3.0218	0.339852	8.89153	6.0272e-19	2.3891e-16
chr2	37641882	37671575	CDC42EP3	1358	-	152.542	145.389	721.454	793.744	CDC42EP3	526.504	3.06172	0.347991	8.79826	1.38953e-18	5.3358e-16
chr4	108742048	108762977	ETNPPL	296	-	252.718	307.061	8.90684	7.49601	ETNPPL	110.473	-4.41319	0.506697	-8.70971	3.04648e-18	1.1344e-15
chr2	217799588	218002922	TNS1	778	-	1629.01	2168.04	161.313	159.915	TNS1	813.722	-2.8572	0.331725	-8.61316	7.10753e-18	2.49535e-15
chr5	40679992	40693735	PTGER4	1828	+	45.5348	73.276	363.201	396.455	PTGER4	257.911	3.39776	0.394469	8.61352	7.08516e-18	2.49535e-15
chr5	53480484	53487134	FST	41	+	10.2453	6.97866	138.551	154.917	FST	94.462	4.80337	0.557967	8.6087	7.38936e-18	2.52223e-15
chrX	138614727	138990533	FGF13	32	-	989.244	1265.46	107.872	90.785	FGF13	484.951	-2.81912	0.330197	-8.53769	1.36933e-17	4.54766e-15
chr6	33721662	33746855	IP6K3	71	-	25.0441	41.872	249.392	225.713	IP6K3	157.572	3.52598	0.415728	8.48147	2.22358e-17	7.19037e-15
chr20	6767754	6780246	BMP2	289	+	9144.53	11584.6	831.305	954.491	BMP2	4461.14	-2.81223	0.332082	-8.4685	2.48575e-17	7.83203e-15
chr11	34640587	34661057	EHF	42	+	45.5348	48.8506	286.998	251.533	EHF	181.719	3.20113	0.38001	8.42381	3.64434e-17	1.11954e-14
chr21	41739369	41767007	RIPK4	230	-	68.3022	105.843	454.249	493.071	RIPK4	326.381	3.16379	0.378176	8.36592	5.96483e-17	1.7877e-14
chr22	32801780	32863043	TIMP3	1224	+	126.359	209.36	801.616	808.736	TIMP3	559.14	2.97483	0.359745	8.26927	1.34787e-16	3.94348e-14
chr5	157266196	157395595	CYFIP2	130	+	56.9185	60.4818	304.812	315.665	CYFIP2	213.723	3.11084	0.380163	8.18291	2.77078e-16	7.91798e-14
chr1	58780788	58783972	JUN	1557	-	26.1825	51.1769	267.205	237.374	JUN	168.26	3.40346	0.417395	8.15407	3.51882e-16	9.82711e-14
chr1	69567467	70151945	LRRC7	23	+	169.617	219.828	790.73	802.073	LRRC7	564.239	2.74198	0.33921	8.08342	6.29741e-16	1.71961e-13
chr5	73444827	73448652	FOXD1	95	-	21.629	33.7302	189.023	224.047	FOXD1	139.398	3.62899	0.449291	8.07715	6.62971e-16	1.771e-13
chr6	12290440	12297194	EDN1	870	+	66.0255	73.276	343.408	294.01	EDN1	219.893	2.88049	0.35938	8.01517	1.09986e-15	2.87555e-13
chr7	116526443	116561184	CAV1	175	+	254.995	233.785	923.343	926.173	CAV1	661.864	2.62338	0.329787	7.95477	1.79466e-15	4.59432e-13
chr11	17547370	17647150	OTOG	144	+	198.076	287.288	12.8654	4.99734	OTOG	96.3879	-4.14552	0.524184	-7.90852	2.60473e-15	6.53203e-13
chr8	26504701	26513802	PNMA2	44	-	20.4907	20.936	176.158	126.599	PNMA2	98.4117	3.53375	0.448456	7.8798	3.27911e-15	8.05874e-13
chr6	29723506	29738528	HLA-F	136	+	27.3209	51.1769	240.485	244.87	HLA-F	164.36	3.34236	0.424439	7.87477	3.41376e-15	8.22515e-13
chr3	55465715	55486191	WNT5A	191	-	339.234	486.18	1554.74	1470.88	WNT5A	1082.23	2.57717	0.327924	7.85905	3.87057e-15	9.14645e-13
chr15	57591994	57714745	GCOM1	22	+	692.129	1053.78	66.3065	73.2943	GCOM1	371.6	-2.92595	0.37325	-7.83911	4.53767e-15	1.05205e-12
chr14	96039436	96093889	C14orf132	1705	+	149.127	182.608	645.251	620.503	C14orf132	450.839	2.63432	0.336246	7.83449	4.70735e-15	1.07118e-12
chr9	32455302	32526122	DDX58	390	-	176.447	259.374	857.036	813.733	DDX58	593.992	2.6424	0.34016	7.76811	7.96652e-15	1.77987e-12
chr3	99830141	100045709	FILIP1L	42	-	40.9813	60.4818	256.319	274.021	FILIP1L	183.263	3.10298	0.40262	7.70698	1.28831e-14	2.82693e-12
chr3	171058414	171460371	TNIK	41	-	231.089	289.615	932.249	1008.63	TNIK	699.558	2.61556	0.339949	7.69397	1.42634e-14	3.0749e-12
chr11	95976598	96343110	MAML2	42	-	810.52	958.403	2885.82	2787.68	MAML2	2074.73	2.38432	0.310465	7.67985	1.59278e-14	3.37449e-12
chr19	47332250	47347327	C5AR2	5807	+	685.299	861.865	74.2237	73.2943	C5AR2	336.838	-2.68781	0.350512	-7.66823	1.74389e-14	3.63201e-12
chr8	36833692	36936125	KCNU1	261	+	999.489	1198	106.882	112.44	KCNU1	482.013	-2.61427	0.341058	-7.66518	1.78576e-14	3.65724e-12
chr7	138594285	138701276	SVOPL	541	-	685.299	922.347	91.0477	73.2943	SVOPL	352.309	-2.60917	0.342081	-7.62736	2.39615e-14	4.82688e-12
chr4	185585444	185775225	SORBS2	137	-	4930.28	6133.08	665.044	645.489	SORBS2	2486.9	-2.37365	0.312341	-7.59955	2.97153e-14	5.88939e-12
chr12	42456757	42483892	PRICKLE1	178	-	108.145	163.999	545.297	540.545	PRICKLE1	385.164	2.7055	0.358115	7.55484	4.19388e-14	8.18007e-12
chr9	99821949	99866891	NR4A3	858	+	635.211	819.993	76.203	69.1298	NR4A3	318.442	-2.63014	0.348539	-7.54619	4.48176e-14	8.47259e-12
chr10	47365496	47384229	ZNF488	284	-	22.7674	38.3827	204.857	153.252	ZNF488	119.006	3.22519	0.427342	7.54709	4.451e-14	8.47259e-12
chr7	84995553	85186754	SEMA3D	100	-	150.265	174.467	583.893	618.837	SEMA3D	433.291	2.60246	0.345934	7.52301	5.35306e-14	9.96643e-12
chr12	47075707	47079463	AMIGO2	24	-	6.83022	6.97866	95.0063	105.777	AMIGO2	64.9786	4.57789	0.609374	7.51244	5.8034e-14	1.06436e-11
chr1	150730188	150764680	CTSS	19	-	22.7674	33.7302	174.178	160.748	CTSS	113.017	3.26628	0.436061	7.49042	6.86561e-14	1.24066e-11
chr5	1008876	1038943	NKD2	8592	+	517.959	873.496	12.8654	20.8222	NKD2	272.132	-4.61038	0.623447	-7.39498	1.4143e-13	2.51867e-11
chr3	190305707	190322368	CLDN1	78	-	10.2453	4.65244	95.996	104.111	CLDN1	64.8599	4.45229	0.605098	7.35795	1.86752e-13	3.27829e-11
chr2	207074137	207166795	KLF7	349	-	272.071	368.706	1069.81	1041.94	KLF7	769.2	2.4263	0.330392	7.34372	2.07744e-13	3.59543e-11
chr5	112142441	112419820	EPB41L4A	58	-	256.133	347.77	1008.45	1031.12	EPB41L4A	742.692	2.4676	0.336383	7.33567	2.20612e-13	3.76511e-11
chr6	45378252	45664349	RUNX2	1650	+	537.311	667.625	1878.35	2043.08	RUNX2	1442.79	2.4206	0.330176	7.33125	2.28019e-13	3.83821e-11
chr11	35139240	35232402	CD44	702	+	1787.24	2297.14	6196.19	6350.78	CD44	4639.64	2.33076	0.318312	7.32225	2.43843e-13	4.04911e-11
chr1	85580835	85583950	CCN1	8933	+	218.567	319.855	925.322	992.804	CCN1	695.26	2.55156	0.349018	7.31067	2.65813e-13	4.35508e-11
chr5	38445611	38465480	EGFLAM	150	+	147.988	225.643	5.93789	6.66312	EGFLAM	74.1651	-4.18258	0.574895	-7.27537	3.45474e-13	5.54225e-11
chr5	94152966	94618490	KIAA0825	577	-	7578.13	7726.54	971.835	986.974	KIAA0825	3493.57	-2.25937	0.31058	-7.27466	3.47293e-13	5.54225e-11
chr1	182381704	182391715	GLUL	891	-	286.869	450.124	24.7412	27.4854	GLUL	154.745	-3.10353	0.426968	-7.26876	3.62799e-13	5.71549e-11
chr10	89302128	89309271	IFIT2	36	+	88.7929	119.8	390.911	412.28	IFIT2	287.631	2.65977	0.366644	7.25437	4.03534e-13	6.27675e-11
chr1	218345412	218444619	TGFB2	6018	+	801.413	1021.21	2757.16	2764.36	TGFB2	2043.34	2.30772	0.318664	7.24185	4.42603e-13	6.79838e-11
chr8	23297189	23404052	LOXL2	355	-	412.09	580.392	1592.35	1540.01	LOXL2	1148.21	2.36375	0.327373	7.22034	5.18561e-13	7.86676e-11
chr12	95657807	95790613	NTN4	108	-	250.441	379.174	1069.81	1026.12	NTN4	761.259	2.44056	0.338929	7.20079	5.9863e-13	8.97069e-11
chr18	55222331	55589743	TCF4	34	-	69.4406	59.3186	278.091	230.71	TCF4	178.487	2.66143	0.371567	7.16274	7.90804e-13	1.17077e-10
chr2	85837120	85888939	ST3GAL5	79	-	43.2581	60.4818	224.65	238.206	ST3GAL5	162.711	2.87278	0.403411	7.12123	1.0697e-12	1.56482e-10
chr19	18386232	18389176	GDF15	2178	+	79.6859	138.41	419.611	508.063	GDF15	331.157	2.82373	0.396663	7.11873	1.08929e-12	1.57472e-10
chr5	94618759	94739436	SLF1	2212	+	10149.7	11499.7	1239.04	1405.08	SLF1	4905.83	-2.31173	0.325315	-7.10613	1.19343e-12	1.70521e-10
chr9	129738331	129752958	PTGES	859	-	200.353	273.331	750.154	826.226	PTGES	578.403	2.45533	0.349968	7.01587	2.2853e-12	3.2278e-10
chr10	4987400	5003783	AKR1C2	86	-	144.573	165.162	6.92754	2.49867	AKR1C2	61.0811	-4.42404	0.630859	-7.01272	2.33726e-12	3.26366e-10
chr5	146581146	146878671	PPP2R2B	24	-	303.945	367.543	1006.47	945.33	PPP2R2B	724.148	2.23895	0.320316	6.98981	2.75251e-12	3.80032e-10
chr6	63572612	63583377	PTP4A1	1387	+	6080.04	7260.14	791.719	880.364	PTP4A1	3033.97	-2.2761	0.325736	-6.98756	2.79707e-12	3.81893e-10
chr1	184790724	184974389	FAM129A	300	-	539.588	676.93	1725.95	1745.74	FAM129A	1298.89	2.22229	0.322195	6.89735	5.29801e-12	7.15407e-10
chr16	19856691	19884795	GPRC5B	267	-	38.7046	72.1129	259.288	213.22	GPRC5B	163.819	2.78053	0.403552	6.89015	5.57348e-12	7.44423e-10
chr3	124965710	125055970	HEG1	347	-	508.852	742.065	1858.56	1855.68	HEG1	1378.47	2.28019	0.331952	6.86902	6.46461e-12	8.5374e-10
chr1	241531627	241595642	KMO	80	+	33.0127	36.0564	161.313	159.915	KMO	111.839	2.92086	0.425313	6.86756	6.53088e-12	8.5374e-10
chr5	76716193	76735770	F2R	131	+	169.617	252.395	669.003	674.641	F2R	493.261	2.38195	0.349988	6.80582	1.00475e-11	1.29962e-09
chr3	133928145	134029850	SLCO2A1	27	-	18.2139	25.5884	123.706	117.437	SLCO2A1	82.1419	3.16187	0.470992	6.7132	1.90399e-11	2.4371e-09
chr12	121019111	121038903	OASL	252	-	128.636	182.608	487.897	518.057	OASL	369.8	2.40897	0.359564	6.69971	2.08833e-11	2.6455e-09
chr5	15500245	15939795	FBXL7	87	+	137.743	136.084	419.611	437.267	FBXL7	316.414	2.35467	0.351872	6.69184	2.20387e-11	2.76339e-09
chr14	91779746	91836375	TC2N	519	-	219.705	265.189	24.7412	16.6578	TC2N	103.71	-2.89002	0.432503	-6.68208	2.35568e-11	2.9239e-09
chr7	101127177	101139266	SERPINE1	124	+	67.1639	90.7226	275.122	289.013	SERPINE1	204.105	2.55105	0.381881	6.68023	2.38575e-11	2.93161e-09
chr14	80197527	80212105	DIO2	112	-	77.4092	73.276	267.205	248.201	DIO2	186.129	2.46818	0.369829	6.67383	2.49208e-11	3.03195e-09
chr4	89724099	89837084	SNCA	374	-	1424.1	1591.14	217.723	207.389	SNCA	699.089	-2.12739	0.318853	-6.67202	2.52301e-11	3.03948e-09
chr10	89328046	89340971	IFIT3	77	+	119.529	151.204	414.663	440.599	IFIT3	315.632	2.37428	0.358247	6.6275	3.41423e-11	4.07321e-09
chr9	79572030	79726882	TLE4	1186	+	521.374	646.69	1571.56	1474.21	TLE4	1152.52	2.08264	0.314438	6.62336	3.5112e-11	4.14862e-09
chr7	28686206	28825894	CREB5	28	+	44.3964	51.1769	190.013	179.904	CREB5	131.359	2.65125	0.400727	6.61611	3.68765e-11	4.3156e-09
chr4	168216294	168318699	DDX60	141	-	153.68	188.424	499.773	550.54	DDX60	390.444	2.33718	0.353747	6.60693	3.92375e-11	4.54858e-09
chr12	52051519	52059507	NR4A1	3757	+	303.945	482.691	37.6067	37.48	NR4A1	170.943	-2.68338	0.406655	-6.59866	4.14887e-11	4.76461e-09
chr2	206175316	206213330	GPR1	26	-	69.4406	95.3751	282.05	279.851	GPR1	203.87	2.47671	0.376491	6.5784	4.75537e-11	5.41056e-09
chr1	63774101	64181498	ROR1	119	+	470.147	651.342	1530	1525.85	ROR1	1151.5	2.1553	0.328723	6.55659	5.50538e-11	6.20643e-09
chr12	75480847	75503863	GLIPR1	44	+	17.0756	15.1204	86.0995	135.761	GLIPR1	76.992	3.53886	0.541204	6.53886	6.19902e-11	6.92487e-09
chr4	105895530	106004027	NPNT	393	+	417.782	523.4	1245.97	1289.31	NPNT	960.011	2.14169	0.328019	6.52916	6.61412e-11	7.32201e-09
chr6	134169246	134174786	SGK1	8071	-	805.966	965.382	109.851	117.437	SGK1	404.249	-2.24977	0.345677	-6.50829	7.60087e-11	8.33924e-09
chr10	89392714	89406487	IFIT1	571	+	108.145	143.063	379.036	421.442	IFIT1	295.933	2.39284	0.368045	6.50148	7.9535e-11	8.6489e-09
chr9	87497882	87708634	DAPK1	374	+	761.57	987.481	2273.22	2188.83	DAPK1	1698.48	2.05506	0.316367	6.49581	8.25888e-11	8.9022e-09
chr5	169697259	170083382	DOCK2	25	+	55.7802	48.8506	206.837	170.742	DOCK2	134.118	2.53012	0.390479	6.47952	9.20134e-11	9.83184e-09
chr3	123610049	123884247	MYLK	221	-	430.304	554.804	1295.45	1316.8	MYLK	990.766	2.11729	0.327173	6.47146	9.70596e-11	1.02816e-08
chr19	6531101	6535924	TNFSF9	8797	+	104.73	181.445	464.145	472.248	TNFSF9	342.402	2.42437	0.375182	6.46185	1.03431e-10	1.08629e-08
chr4	142023160	142817438	INPP4B	21	-	182.139	226.807	583.893	513.893	INPP4B	411.293	2.11641	0.329138	6.43016	1.27471e-10	1.32213e-08
chr2	224765090	225042587	DOCK10	150	-	340.373	419.883	991.628	1066.1	DOCK10	780.582	2.15293	0.334852	6.42948	1.28038e-10	1.32213e-08
chr10	21492658	21497199	MIR1915HG	1024	-	113.837	186.098	477.011	445.596	MIR1915HG	338.698	2.32397	0.361924	6.42116	1.35235e-10	1.37538e-08
chr6	31946114	31952084	CFB	77	+	27.3209	38.3827	137.561	156.583	CFB	103.907	2.8855	0.449389	6.42094	1.35433e-10	1.37538e-08
chr10	73911206	73917496	PLAU	1348	+	66.0255	102.354	278.091	308.169	PLAU	213.696	2.52218	0.392935	6.4188	1.3735e-10	1.38341e-08
chr14	53949736	53953332	BMP4	250	-	10.2453	16.2835	91.0477	85.7876	BMP4	59.1427	3.43791	0.536647	6.40627	1.49121e-10	1.48975e-08
chr1	186296362	186314562	PRG4	107	+	174.171	217.502	1.9793	0	PRG4	74.2998	-7.07999	1.10579	-6.40266	1.52694e-10	1.51315e-08
chr9	134641862	134844843	COL5A1	1514	+	1071.21	1612.07	3572.63	3500.63	COL5A1	2678.07	2.10678	0.329114	6.40137	1.53993e-10	1.51382e-08
chr3	15254353	15332511	SH3BP5	1773	-	3172.64	3955.74	488.887	528.052	SH3BP5	1658.17	-2.09256	0.327102	-6.39728	1.58169e-10	1.54253e-08
chr17	65528563	65561473	AXIN2	232	-	358.587	515.258	52.4514	48.3076	AXIN2	195.194	-2.42016	0.38063	-6.35829	2.04008e-10	1.9739e-08
chr11	102317568	102339403	BIRC3	422	+	223.121	222.154	599.727	568.031	BIRC3	441.891	2.08847	0.328907	6.34975	2.15671e-10	2.07044e-08
chr15	100879905	100916626	ALDH1A3	1183	+	109.284	169.814	421.59	438.1	ALDH1A3	317.962	2.33814	0.36883	6.33935	2.30734e-10	2.19787e-08
chr17	58352500	58417465	RNF43	693	-	435.996	544.336	70.2651	58.3023	RNF43	223.651	-2.24778	0.355851	-6.31664	2.6731e-10	2.52669e-08
chr1	109910921	109930992	CSF1	355	+	117.252	170.977	429.508	411.447	CSF1	312.13	2.24908	0.356186	6.31434	2.71312e-10	2.54494e-08
chr6	115931149	116060768	FRK	37	-	77.4092	98.8644	266.216	309.002	FRK	212.516	2.43142	0.386975	6.28313	3.3182e-10	3.08894e-08
chr3	120392293	120450916	FSTL1	361	-	650.01	914.205	2014.93	1859.84	FSTL1	1478.92	2.00859	0.320071	6.27544	3.48653e-10	3.22124e-08
chr7	26152284	26187137	NFE2L3	291	+	135.466	196.566	469.094	498.068	NFE2L3	361.694	2.25927	0.361036	6.25774	3.90604e-10	3.5819e-08
chr13	26044597	26051957	SHISA2	56	-	1.13837	5.81555	59.3789	66.6312	SHISA2	40.464	4.90912	0.786842	6.23902	4.40327e-10	4.00795e-08
chr7	116499772	116508541	CAV2	255	+	125.221	180.282	437.425	436.434	CAV2	326.413	2.22529	0.357213	6.22958	4.67676e-10	4.22559e-08
chr1	2104790	2185395	PRKCZ	1501	+	925.495	1334.09	157.354	157.416	PRKCZ	521.978	-2.13531	0.345314	-6.18367	6.26277e-10	5.61729e-08
chr14	59188787	59371405	DAAM1	1316	+	650.01	752.533	1664.59	1624.97	DAAM1	1274.98	1.93368	0.314126	6.15573	7.4732e-10	6.63831e-08
chr9	66900844	66932141	ZNF658	436	+	45.5348	55.8293	172.199	185.734	ZNF658	129.992	2.53529	0.411909	6.15497	7.50916e-10	6.63831e-08
chr5	124636913	124742219	ZNF608	74	-	190.108	205.871	501.752	534.715	ZNF608	395.498	2.1012	0.344921	6.09185	1.11616e-09	9.79667e-08
chr2	127638381	127675453	LIMS2	37	-	47.8116	80.2546	212.775	224.047	LIMS2	159.11	2.48707	0.409951	6.06674	1.30532e-09	1.13757e-07
chr13	41457624	41470871	RGCC	840	+	168.479	211.686	15.8344	16.6578	RGCC	81.6669	-2.84431	0.470087	-6.05061	1.44295e-09	1.24866e-07
chr1	12567910	12619023	DHRS3	257	-	266.379	459.429	971.835	1026.12	DHRS3	754.156	2.18006	0.361817	6.0253	1.68794e-09	1.45045e-07
chr5	10564394	10657816	ANKRD33B	1020	+	346.065	486.18	1065.85	906.184	ANKRD33B	755.247	1.9342	0.32133	6.01934	1.75125e-09	1.4944e-07
chr4	88457201	88506163	HERC5	42	+	50.0883	76.7653	216.733	186.567	HERC5	146.407	2.36	0.393045	6.00441	1.92034e-09	1.62739e-07
chr2	149330090	149474138	LYPD6	390	+	269.794	388.479	821.409	866.205	LYPD6	645.675	2.07453	0.345631	6.00216	1.94708e-09	1.63875e-07
chr2	1789113	1967895	MYT1L	44	-	774.092	945.609	129.644	129.098	MYT1L	403.701	-2.02775	0.338862	-5.98401	2.17714e-09	1.81991e-07
chr1	94148988	94237509	ARHGAP29	750	-	1205.53	1492.27	3017.44	3281.58	ARHGAP29	2461.19	1.94155	0.325639	5.96229	2.48732e-09	2.06515e-07
chr7	37695011	37833788	GPR141	152	+	122.944	147.715	10.8861	7.49601	GPR141	56.4958	-3.21779	0.541441	-5.94301	2.79834e-09	2.30779e-07
chr22	43197280	43343277	SCUBE1	291	-	843.532	1208.47	128.654	150.753	SCUBE1	473.225	-2.14993	0.362795	-5.926	3.10406e-09	2.54285e-07
chr5	14581891	14616180	OTULINL	1358	+	125.221	203.544	450.29	449.76	OTULINL	338.798	2.16396	0.366412	5.90582	3.50901e-09	2.85554e-07
chr9	5231501	5235304	INSL4	771	+	138.881	136.084	0.989649	0.83289	INSL4	52.4935	-6.56378	1.11515	-5.88601	3.95634e-09	3.19839e-07
chr7	30135084	30162762	MTURN	194	+	70.579	112.822	259.288	307.336	MTURN	211.409	2.35824	0.401767	5.86966	4.36685e-09	3.50718e-07
chr3	192796815	192917773	MB21D2	119	-	100.177	141.899	334.501	309.002	MB21D2	242.292	2.10971	0.360507	5.85207	4.85483e-09	3.87377e-07
chr20	47656348	47785402	SULF2	149	-	262.964	341.955	716.506	725.447	SULF2	558.255	1.96295	0.336125	5.83993	5.2223e-09	4.1401e-07
chr17	61399955	61409466	TBX2	317	+	42.1197	91.8857	231.578	227.379	TBX2	166.161	2.48818	0.426238	5.83753	5.29802e-09	4.17321e-07
chr4	88378930	88443111	HERC6	53	+	162.787	174.467	415.653	417.278	HERC6	320.124	2.00983	0.344615	5.83211	5.4731e-09	4.28366e-07
chr5	68215834	68301821	PIK3R1	313	+	86.5162	134.921	308.771	313.999	PIK3R1	233.6	2.20402	0.378126	5.82881	5.58255e-09	4.34167e-07
chr11	7485464	7511377	OLFML1	93	+	108.145	101.191	0.989649	1.66578	OLFML1	40.4159	-5.57965	0.963917	-5.78852	7.10098e-09	5.48785e-07
chr16	66921679	66925461	RRAD	148	-	7.96859	23.2622	85.1098	91.6179	RRAD	60.5786	3.22437	0.557731	5.78124	7.41537e-09	5.695e-07
chr2	74414176	74421529	C2orf81	374	-	29.5976	38.3827	120.737	129.931	C2orf81	90.4469	2.5977	0.449423	5.78007	7.46683e-09	5.69891e-07
chr8	17497168	17570573	SLC7A2	1450	+	3311.52	4102.29	631.396	638.826	SLC7A2	1788.34	-1.83623	0.318113	-5.77227	7.82087e-09	5.93228e-07
chr14	38209171	38213067	SSTR1	194	+	15.9372	23.2622	90.0581	89.9521	SSTR1	62.7786	2.90643	0.504187	5.76458	8.18627e-09	6.17134e-07
chrX	136185975	136211359	FHL1	185	+	455.348	554.804	86.0995	70.7956	FHL1	237.863	-2.00485	0.348126	-5.75899	8.46164e-09	6.34004e-07
chr1	47760528	47997533	TRABD2B	193	-	533.896	710.661	89.0684	92.4507	TRABD2B	290.38	-2.06723	0.359122	-5.75634	8.59573e-09	6.40147e-07
chr12	130162564	130165740	FZD10	414	+	70.579	132.595	1.9793	1.66578	FZD10	39.2248	-5.11662	0.89019	-5.74779	9.042e-09	6.69326e-07
chr14	74498183	74612564	LTBP2	115	-	144.573	202.381	424.559	476.413	LTBP2	345.354	2.09969	0.365415	5.74604	9.13602e-09	6.72236e-07
chr6	135851771	136195574	PDE7B	3637	+	3898.92	4718.74	694.734	749.601	PDE7B	2071.67	-1.86045	0.323858	-5.74466	9.21047e-09	6.72854e-07
chr6	85450162	85495791	NT5E	311	+	231.089	297.756	608.634	687.967	NT5E	502.896	2.01672	0.351108	5.74387	9.25393e-09	6.72854e-07
chr6	37630679	37697613	MDGA1	90	-	44.3964	62.808	163.292	181.57	MDGA1	127.288	2.40637	0.419595	5.73498	9.75221e-09	7.04913e-07
chr11	69294225	69367726	MYEOV	206	+	207.183	279.147	565.09	653.818	MYEOV	471.424	2.05191	0.358212	5.7282	1.01499e-08	7.29369e-07
chr2	240998729	241095568	SNED1	944	+	834.426	1121.24	124.696	153.252	SNED1	455.238	-2.08358	0.364208	-5.72086	1.05985e-08	7.57174e-07
chr9	88991537	89005155	S1PR3	800	+	39.843	41.872	151.416	114.939	S1PR3	95.4964	2.37567	0.415892	5.71223	1.11508e-08	7.92032e-07
chr6	119177205	119349687	MAN1A1	4540	-	2185.67	2658.87	420.601	419.776	MAN1A1	1171.65	-1.82059	0.319025	-5.70673	1.15164e-08	8.08651e-07
chr5	74627406	74640622	ENC1	605	-	88.7929	130.268	284.029	329.824	ENC1	232.567	2.21386	0.387919	5.70701	1.14978e-08	8.08651e-07
chr2	127184120	127217985	CYP27C1	45	-	51.2267	70.9497	182.095	185.734	CYP27C1	136.411	2.30029	0.403559	5.70002	1.19794e-08	8.3638e-07
chr3	149369022	149377564	TM4SF1	579	-	2880.08	3292.77	519.566	545.543	TM4SF1	1493.34	-1.82289	0.320243	-5.69223	1.25392e-08	8.70516e-07
chr10	4963490	4983283	AKR1C1	237	+	120.667	158.183	7.91719	11.6605	AKR1C1	58.734	-3.09851	0.54531	-5.68212	1.33038e-08	9.18413e-07
chr5	659862	693264	TPPP	779	-	284.593	553.641	43.5446	49.9734	TPPP	186.34	-2.43839	0.429296	-5.67997	1.34719e-08	9.24819e-07
chr3	125082636	125124732	SLC12A8	78	-	58.0569	100.028	239.495	221.549	SLC12A8	170.66	2.24601	0.39562	5.6772	1.36916e-08	9.34677e-07
chr5	73626263	73941993	ARHGEF28	901	+	2235.76	2961.28	5543.02	5548.71	ARHGEF28	4393.12	1.80288	0.317641	5.67586	1.37997e-08	9.36855e-07
chr19	50432149	50466321	MYBPC2	521	+	231.089	371.032	46.5135	29.1511	MYBPC2	135.526	-2.33616	0.411705	-5.67436	1.39211e-08	9.39904e-07
chr19	12390016	12401139	ZNF799	231	-	15.9372	23.2622	91.0477	83.289	ZNF799	60.6299	2.84983	0.502582	5.67037	1.42487e-08	9.56763e-07
chr15	89784895	89815052	ANPEP	136	-	34.1511	68.6235	167.251	189.066	ANPEP	130.098	2.52119	0.444884	5.66708	1.45256e-08	9.70055e-07
chr12	94567122	94650478	TMCC3	219	-	159.372	208.197	480.969	365.639	TMCC3	323.761	1.87825	0.331648	5.66338	1.48423e-08	9.80553e-07
chr7	93099513	93117919	SAMD9	61	-	47.8116	72.1129	180.116	185.734	SAMD9	135.462	2.32184	0.409934	5.66393	1.47943e-08	9.80553e-07
chr6	111660332	111873369	FYN	1920	-	4211.97	5288.66	763.019	837.054	FYN	2286.33	-1.85081	0.32744	-5.65236	1.58262e-08	1.03996e-06
chr10	47460162	47483969	ANXA8	27	-	146.85	204.707	417.632	478.911	ANXA8	345.355	2.07611	0.367634	5.64722	1.63063e-08	1.06581e-06
chr10	71747556	71773448	VSIR	495	-	84.2394	116.311	254.34	308.169	VSIR	213.727	2.21927	0.393372	5.64167	1.68406e-08	1.09491e-06
chr1	27666064	27672115	IFI6	744	-	26.1825	31.404	104.903	111.607	IFI6	77.8531	2.62314	0.465168	5.63913	1.70913e-08	1.10536e-06
chr12	6452172	6466517	TAPBPL	25	+	23.9058	24.4253	95.996	96.6152	TAPBPL	68.4478	2.69843	0.479527	5.62728	1.83073e-08	1.1778e-06
chr4	185500660	185535424	PDLIM3	492	-	30.736	58.1555	142.509	174.907	PDLIM3	116.087	2.57246	0.457222	5.62628	1.84134e-08	1.17846e-06
chr1	233904799	234324511	SLC35F3	180	+	662.532	870.007	1651.72	1624.13	SLC35F3	1295.52	1.80259	0.321401	5.60852	2.04067e-08	1.29926e-06
chr8	133237171	133297177	NDRG1	4760	-	307.36	465.244	913.446	834.555	NDRG1	679.195	1.87742	0.335366	5.59812	2.16691e-08	1.37252e-06
chr1	208022242	208244235	PLXNA2	247	-	299.391	425.698	816.46	853.712	PLXNA2	652.497	1.91885	0.342974	5.59476	2.20932e-08	1.39221e-06
chr19	12429706	12440941	ZNF443	292	-	10.2453	19.7729	68.2858	91.6179	ZNF443	56.0785	3.15806	0.565439	5.58514	2.33506e-08	1.46394e-06
chr9	98943974	99070792	COL15A1	129	+	635.211	857.213	125.685	117.437	COL15A1	355.36	-1.91906	0.343774	-5.58233	2.37312e-08	1.48025e-06
chr12	53098155	53102345	IGFBP6	47	+	6.83022	10.468	51.4618	70.7956	IGFBP6	41.9017	3.56528	0.639031	5.57919	2.41636e-08	1.49961e-06
chr3	178960121	179071717	ZMAT3	448	-	364.279	455.939	868.912	945.33	ZMAT3	717.01	1.86333	0.337624	5.51896	3.41019e-08	2.10575e-06
chr16	50548470	50649249	NKD1	2302	+	215.152	327.997	18.8033	4.16445	NKD1	108.421	-3.99969	0.724945	-5.51724	3.44374e-08	2.11584e-06
chr8	58805412	59119660	TOX	389	-	474.7	558.293	1089.6	1049.44	TOX	851.08	1.75242	0.317769	5.51478	3.4921e-08	2.13487e-06
chr11	73272301	73298617	P2RY6	1590	+	1942.06	2726.33	334.501	400.62	P2RY6	1108.24	-1.93617	0.351344	-5.51075	3.57306e-08	2.17355e-06
chr3	4493431	4847840	ITPR1	1569	+	6313.4	7826.57	1288.52	1306.8	ITPR1	3464.16	-1.73627	0.315246	-5.50766	3.63631e-08	2.19034e-06
chr4	122826895	122898236	FGF2	705	+	632.934	803.709	1492.39	1554.17	FGF2	1211.67	1.79762	0.32636	5.5081	3.62723e-08	2.19034e-06
chr14	22971177	22982485	AJUBA	2577	-	524.789	806.036	1499.32	1404.25	AJUBA	1138.98	1.82847	0.332412	5.50062	3.7845e-08	2.26849e-06
chr2	42048097	42058517	PKDCC	2436	+	940.294	1498.09	172.199	194.896	PKDCC	572.436	-2.0068	0.365119	-5.49628	3.87884e-08	2.31375e-06
chr6	20102145	20212378	MBOAT1	285	-	239.058	317.529	610.613	652.153	MBOAT1	495.686	1.89839	0.345777	5.49021	4.01448e-08	2.38309e-06
chr17	35243139	35273655	SLFN5	1350	+	818.488	1020.05	1875.38	1949.79	SLFN5	1527.78	1.76969	0.323059	5.47792	4.3036e-08	2.53189e-06
chr11	85694224	85811066	SYTL2	1077	-	88.7929	107.006	242.464	256.53	SYTL2	191.244	2.06269	0.376555	5.4778	4.30635e-08	2.53189e-06
chr1	210329025	210676296	HHAT	192	+	149.127	230.296	449.301	468.917	HHAT	355.005	1.99069	0.363795	5.472	4.44985e-08	2.6038e-06
chr2	174559572	174682821	WIPF1	628	-	2610.28	3164.82	578.945	540.545	WIPF1	1431.01	-1.66831	0.309986	-5.38189	7.37075e-08	4.2925e-06
chr12	23529504	24226997	SOX5	86	-	202.63	266.352	516.597	500.567	SOX5	400.573	1.82128	0.339866	5.35881	8.37699e-08	4.85549e-06
chr11	10305151	10307397	ADM	3233	+	194.661	315.203	578.945	607.176	ADM	462.399	1.93523	0.362094	5.34455	9.064e-08	5.22903e-06
chr2	215360440	215436027	FN1	161	-	48.9499	45.3613	135.582	141.591	FN1	103.461	2.26247	0.423571	5.34142	9.22232e-08	5.29551e-06
chr15	90530011	90645345	CRTC3	517	+	3984.3	5089.77	848.129	857.876	CRTC3	2234.88	-1.70163	0.318626	-5.34052	9.26797e-08	5.29697e-06
chr2	70447284	70553869	TGFA	380	-	170.756	286.125	522.535	569.696	TGFA	424.507	1.97969	0.371635	5.32698	9.98585e-08	5.68084e-06
chr15	32030586	32173018	CHRNA7	114	+	454.21	547.825	80.1616	82.4561	CHRNA7	239.04	-1.91606	0.360039	-5.32181	1.0274e-07	5.81782e-06
chr4	119494397	119628707	PDE5A	202	-	402.983	439.656	850.109	844.55	PDE5A	680.349	1.71287	0.322663	5.30855	1.10503e-07	6.22875e-06
chr12	57623409	57633105	B4GALNT1	137	-	62.6104	98.8644	1.9793	2.49867	B4GALNT1	31.7544	-4.459	0.84029	-5.3065	1.11749e-07	6.27021e-06
chr6	31269491	31357108	HLA-B	176	-	273.209	383.827	712.547	661.314	HLA-B	543.847	1.76443	0.333348	5.29305	1.20291e-07	6.71882e-06
chr6	137867323	137883312	TNFAIP3	852	+	167.34	218.665	428.518	408.949	TNFAIP3	329.453	1.81966	0.344148	5.28745	1.24033e-07	6.89647e-06
chr2	200306774	200482264	SPATS2L	229	+	777.507	963.056	1710.11	1713.25	SPATS2L	1381.91	1.68392	0.31903	5.27824	1.30428e-07	7.21934e-06
chr6	52362210	52407777	PAQR8	295	+	151.403	222.154	417.632	429.771	PAQR8	331.748	1.89486	0.359734	5.26738	1.38381e-07	7.62523e-06
chr17	3923870	3965127	ATP2A3	278	-	68.3022	101.191	221.681	202.392	ATP2A3	161.401	2.02116	0.384119	5.26182	1.42639e-07	7.82476e-06
chr22	50104332	50161690	MOV10L1	100	+	155.957	200.055	417.632	335.654	MOV10L1	294.625	1.76229	0.335396	5.25437	1.48529e-07	8.11166e-06
chr5	136029058	136063818	TGFBI	160	+	175.309	271.005	491.856	517.224	TGFBI	395.85	1.8936	0.361392	5.23974	1.60805e-07	8.74325e-06
chr10	23439159	23442390	OTUD1	761	+	186.693	319.855	550.245	651.32	OTUD1	470.304	1.97876	0.380831	5.19591	2.0372e-07	1.10278e-05
chr11	128458761	128522275	ETS1	693	-	348.341	494.322	857.036	894.523	ETS1	699.687	1.77049	0.341169	5.18948	2.10887e-07	1.13161e-05
chr1	31790422	31815913	SPOCD1	316	-	18.2139	32.5671	90.0581	94.9494	SPOCD1	66.7383	2.58161	0.497419	5.19	2.10298e-07	1.13161e-05
chr2	191834310	191847022	CAVIN2	126	-	21.629	27.9147	85.1098	91.6179	CAVIN2	64.0737	2.54931	0.491421	5.18763	2.12992e-07	1.13793e-05
chr15	39581154	39599466	THBS1	6242	+	420.059	638.548	1063.87	1216.02	THBS1	908.834	1.83386	0.354725	5.16982	2.34319e-07	1.24646e-05
chr17	44557463	44559570	FZD2	577	+	137.743	231.459	416.642	443.097	FZD2	335.382	1.93862	0.375283	5.16575	2.39481e-07	1.26842e-05
chr2	196189099	196593509	HECW2	51	-	404.122	411.741	789.74	809.569	HECW2	647.393	1.67868	0.326881	5.13546	2.81458e-07	1.48436e-05
chr5	81413021	81750982	SSBP2	110	-	404.122	469.897	853.077	827.892	SSBP2	680.911	1.64652	0.32146	5.12199	3.02331e-07	1.5764e-05
chrX	16946782	17153272	REPS2	132	+	270.932	291.941	570.038	533.049	REPS2	443.826	1.66774	0.325542	5.12297	3.00759e-07	1.5764e-05
chr6	101393781	102070083	GRIK2	726	+	439.411	474.549	868.912	933.669	GRIK2	730.741	1.69416	0.33078	5.12172	3.02759e-07	1.5764e-05
chr14	68787660	68792991	ZFP36L1	1934	-	395.015	572.25	938.187	1156.88	ZFP36L1	838.357	1.85043	0.361394	5.12027	3.05095e-07	1.58186e-05
chr1	167094148	167129165	DUSP27	39	+	84.2394	125.616	243.454	259.029	DUSP27	194.958	1.9765	0.386302	5.11648	3.11298e-07	1.60724e-05
chr12	65824307	65966295	HMGA2	284	+	314.19	472.223	804.585	833.722	HMGA2	653.715	1.77366	0.346732	5.11537	3.1312e-07	1.60988e-05
chr3	86876388	86990810	VGLL3	55	-	119.529	154.694	298.874	310.668	VGLL3	239.896	1.86456	0.364575	5.11435	3.14829e-07	1.61193e-05
chr6	154995373	155257723	TIAM2	84	+	269.794	358.238	649.21	592.184	TIAM2	497.379	1.68028	0.329186	5.10434	3.31954e-07	1.69255e-05
chr12	53938861	53946544	HOXC13	509	+	177.586	193.076	371.118	438.1	HOXC13	322.554	1.85162	0.362981	5.10114	3.3762e-07	1.71433e-05
chr10	58513134	58831437	BICC1	1139	+	1598.27	1904.01	3234.17	3253.27	BICC1	2658.16	1.59743	0.313348	5.09794	3.43364e-07	1.73632e-05
chr2	162267074	162318618	IFIH1	242	-	239.058	261.7	486.907	564.699	IFIH1	422.275	1.79381	0.352502	5.08879	3.60348e-07	1.81473e-05
chr2	199269500	199459255	SATB2	196	-	335.819	511.769	862.974	878.698	SATB2	696.308	1.75196	0.345261	5.0743	3.88931e-07	1.94659e-05
chr7	45888552	45893660	IGFBP1	29	+	11.3837	12.7942	60.3686	54.9707	IGFBP1	39.7805	2.94688	0.580789	5.07392	3.89697e-07	1.94659e-05
chr14	70641614	70675366	TTC9	19	+	39.843	62.808	142.509	139.093	TTC9	105.796	2.16232	0.426418	5.0709	3.95941e-07	1.96977e-05
chr21	26835755	26845333	ADAMTS1	3391	-	749.048	983.992	141.52	160.748	ADAMTS1	420.4	-1.79757	0.354626	-5.06892	4.00083e-07	1.97439e-05
chr1	151540385	151583583	TUFT1	1312	+	407.537	605.981	1015.38	1027.79	TUFT1	820.185	1.72334	0.339941	5.06953	3.98802e-07	1.97439e-05
chr17	50634931	50692253	ABCC3	153	+	306.222	433.84	727.392	803.738	ABCC3	614.575	1.77059	0.349903	5.06023	4.18756e-07	2.05827e-05
chrX	100674491	100732052	SYTL4	250	-	85.3778	107.006	230.588	202.392	SYTL4	168.044	1.8613	0.36825	5.05445	4.31629e-07	2.11309e-05
chr2	98619106	98731030	MGAT4A	497	-	152.542	177.956	343.408	348.981	MGAT4A	275.738	1.775	0.351702	5.04688	4.49086e-07	2.18983e-05
chr6	36678790	36687339	CDKN1A	4018	+	231.089	378.011	627.438	697.129	CDKN1A	525.829	1.84518	0.36656	5.03376	4.80949e-07	2.33593e-05
chr12	12891641	12917937	GPRC5A	3524	+	1412.72	1815.62	2970.93	3052.54	GPRC5A	2466.5	1.61164	0.320487	5.02872	4.93768e-07	2.38875e-05
chr17	44798448	44830181	GJC1	430	-	342.649	475.712	814.481	779.585	GJC1	642.866	1.66582	0.331747	5.02134	5.13121e-07	2.47264e-05
chr16	84565596	84618002	COTL1	5749	-	450.795	609.47	1021.32	1023.62	COTL1	829.19	1.6569	0.330372	5.01526	5.29611e-07	2.54213e-05
chr14	67819885	68730218	RAD51B	611	+	2136.72	2711.21	4358.41	4832.43	RAD51B	3767.28	1.64383	0.327827	5.01431	5.32246e-07	2.54484e-05
chr22	35648504	35668404	APOL6	118	+	136.604	210.523	361.222	422.275	APOL6	309.643	1.90363	0.379963	5.01005	5.44149e-07	2.59167e-05
chr13	112894430	113099742	MCF2L	162	+	1736.01	2619.33	420.601	412.28	MCF2L	1074.9	-1.67879	0.335733	-5.00037	5.72198e-07	2.69162e-05
chr4	165873438	166104457	TLL1	212	+	6181.35	7195	1312.27	1394.26	TLL1	3359.55	-1.59092	0.318119	-5.00104	5.70223e-07	2.69162e-05
chr2	178194575	178402893	OSBPL6	243	+	217.429	318.692	549.255	548.041	OSBPL6	438.546	1.74291	0.348443	5.00199	5.67401e-07	2.69162e-05
chr10	8053719	8075198	GATA3	458	+	34.1511	46.5244	120.737	105.777	GATA3	84.1253	2.18071	0.436159	4.9998	5.73897e-07	2.69162e-05
chr5	83474805	83582303	VCAN	367	+	87.6545	110.496	215.743	243.204	VCAN	180.046	1.93293	0.387185	4.99226	5.96772e-07	2.78826e-05
chr15	69160670	69272217	GLCE	2839	+	3814.68	4618.71	804.585	869.537	GLCE	2108.19	-1.61598	0.323888	-4.98933	6.05902e-07	2.8202e-05
chr6	7726173	7881728	BMP6	2848	+	679.607	807.199	161.313	137.427	BMP6	370.98	-1.62897	0.326914	-4.98288	6.26447e-07	2.90482e-05
chr15	98648660	98964530	IGF1R	637	+	12456	16276.6	2796.75	2958.42	IGF1R	7190.94	-1.60409	0.321981	-4.98195	6.29475e-07	2.90789e-05
chr4	108808725	108941745	COL25A1	54	-	220.844	195.403	35.6274	26.6525	COL25A1	97.4141	-2.0746	0.417595	-4.96797	6.76567e-07	3.11373e-05
chr10	119029791	119033730	NANOS1	803	+	67.1639	127.942	229.599	261.527	NANOS1	189.457	2.0603	0.416291	4.94919	7.45215e-07	3.41687e-05
chr3	134355874	134374378	AMOTL2	7368	-	1152.03	1522.51	2469.17	2387.06	AMOTL2	1994.14	1.56528	0.316735	4.94194	7.735e-07	3.53337e-05
chr13	33103137	33285665	STARD13	896	-	767.262	973.524	1604.22	1560.84	STARD13	1299.91	1.56731	0.317629	4.9344	8.03989e-07	3.65904e-05
chr13	39209116	39603116	LHFPL6	37	-	89.9313	94.212	218.712	180.737	LHFPL6	155.722	1.79835	0.365865	4.91534	8.86291e-07	4.01872e-05
chr22	30397092	30425303	SEC14L2	317	+	155.957	211.686	362.212	414.779	SEC14L2	311.143	1.80441	0.36785	4.90528	9.32965e-07	4.21481e-05
chr8	93917021	93926068	PDP1	609	+	137.743	167.488	288.978	408.949	PDP1	278.667	1.94119	0.396122	4.90048	9.56029e-07	4.30197e-05
chr10	71713617	71815947	CDH23	316	+	81.9627	138.41	245.433	270.689	CDH23	201.59	1.95075	0.398128	4.89982	9.59261e-07	4.30197e-05
chr9	111896887	111935369	UGCG	6529	+	637.487	860.702	1354.83	1517.52	UGCG	1174.76	1.66194	0.339615	4.89362	9.89976e-07	4.42357e-05
chr1	34781503	34786369	GJB3	70	+	26.1825	31.404	82.1409	99.9467	GJB3	67.8407	2.38879	0.488588	4.88916	1.01265e-06	4.50848e-05
chr15	57591994	57685364	MYZAP	22	+	17.0756	17.4467	62.3479	69.9627	MYZAP	47.6465	2.65435	0.543528	4.88355	1.04195e-06	4.62218e-05
chr11	7514058	7657127	PPFIBP2	314	+	352.895	544.336	85.1098	73.2943	PPFIBP2	216.811	-1.81103	0.371643	-4.87305	1.0989e-06	4.85729e-05
chr1	6247353	6261011	GPR153	339	-	273.209	444.308	70.2651	51.6392	GPR153	171.36	-1.88381	0.387907	-4.85635	1.19571e-06	5.26628e-05
chr10	46375734	46391784	ANXA8L1	117	+	187.831	208.197	379.036	407.283	ANXA8L1	318.24	1.70366	0.351081	4.85262	1.2184e-06	5.34703e-05
chr15	59438288	59523555	FAM81A	628	+	605.613	767.653	121.727	133.262	FAM81A	337.792	-1.71256	0.354201	-4.83498	1.33157e-06	5.82292e-05
chr3	50299890	50303500	HYAL1	1635	-	147.988	245.416	26.7205	25.8196	HYAL1	90.0277	-2.20228	0.456122	-4.82826	1.3773e-06	6.00151e-05
chr11	77067047	77126155	CAPN5	487	+	34.1511	43.0351	100.944	114.106	CAPN5	81.4298	2.19858	0.456021	4.82121	1.42688e-06	6.19557e-05
chr19	6583183	6591081	CD70	63	-	80.8243	98.8644	199.909	191.565	CD70	153.927	1.82452	0.379006	4.81396	1.4797e-06	6.40232e-05
chr5	58969038	59768739	PDE4D	748	-	26333.9	32548.5	5776.58	6381.6	PDE4D	14869.5	-1.55572	0.323568	-4.80801	1.52443e-06	6.57272e-05
chr11	65892049	65900326	FOSL1	1413	-	226.536	428.025	691.765	684.635	FOSL1	546.11	1.78474	0.371497	4.80419	1.55381e-06	6.67593e-05
chr1	31576596	31587686	TINAGL1	823	+	66.0255	98.8644	191.002	184.069	TINAGL1	146.097	1.89028	0.394107	4.79637	1.61569e-06	6.91762e-05
chr14	73237604	73274640	PAPLN	438	+	187.831	309.387	519.566	476.413	PAPLN	397.724	1.70316	0.355286	4.79378	1.6367e-06	6.98327e-05
chr2	227164690	227314792	COL4A3	753	+	610.167	700.193	131.623	129.098	COL4A3	327.229	-1.62726	0.339926	-4.7871	1.69209e-06	7.19459e-05
chr10	95311771	95561300	SORBS1	1557	-	758.155	996.786	174.178	174.074	SORBS1	437.66	-1.62623	0.339961	-4.78358	1.72204e-06	7.27162e-05
chr13	101053776	101416406	NALCN	85	-	331.266	478.038	760.05	772.921	NALCN	624.804	1.63347	0.341468	4.78367	1.72122e-06	7.27162e-05
chr15	40872214	40874155	RHOV	8415	-	417.782	721.129	85.1098	99.9467	RHOV	271.605	-1.89276	0.396218	-4.77707	1.77867e-06	7.45947e-05
chr1	223109404	223143151	TLR5	81	-	11.3837	22.0991	60.3686	70.7956	TLR5	47.2031	2.69899	0.564921	4.77764	1.77361e-06	7.45947e-05
chr4	150078494	150257438	DCLK2	176	+	354.033	495.485	797.657	766.258	DCLK2	639.619	1.58492	0.332711	4.76367	1.90103e-06	7.94553e-05
chr4	78551797	78610451	ANXA3	111	+	259.548	293.104	522.535	478.079	ANXA3	409.909	1.5515	0.326174	4.75667	1.96816e-06	8.19821e-05
chr18	49562134	49599185	LIPG	196	+	63.7487	69.7866	156.365	146.589	LIPG	117.936	1.87853	0.396056	4.74309	2.10482e-06	8.73786e-05
chr15	30357766	30393446	CHRFAM7A	365	-	708.066	920.021	178.137	159.915	CHRFAM7A	409.718	-1.57385	0.332085	-4.7393	2.14461e-06	8.87305e-05
chr12	19236977	19376400	PLEKHA5	919	+	3072.46	3555.63	742.237	724.614	PLEKHA5	1700.41	-1.47231	0.310929	-4.73518	2.18857e-06	9.02455e-05
chr5	128257909	128538194	FBN2	130	-	3877.29	4880.41	7388.72	7883.3	FBN2	6376.93	1.5185	0.321054	4.72973	2.24823e-06	9.23954e-05
chr10	5094479	5107686	AKR1C3	437	+	202.63	216.339	35.6274	31.6498	AKR1C3	99.5702	-1.95159	0.412943	-4.72605	2.28927e-06	9.37685e-05
chr5	150113839	150138758	PDGFRB	98	-	52.365	52.34	122.716	134.928	PDGFRB	99.7246	2.01321	0.426629	4.71887	2.37154e-06	9.68157e-05
chr9	127087348	127122586	ANGPTL2	82	-	30.736	47.6875	116.779	93.2836	ANGPTL2	78.1686	2.10354	0.445924	4.71725	2.3905e-06	9.72666e-05
chr4	73869416	73871242	CXCL1	161	+	4.55348	3.48933	33.6481	35.8143	CXCL1	23.019	3.81688	0.811329	4.70448	2.54516e-06	0.000103218
chr2	227002711	227164126	COL4A4	330	-	868.577	958.403	180.116	191.565	COL4A4	459.688	-1.58558	0.33715	-4.70289	2.56508e-06	0.000103476
chr12	105330766	105396097	C12orf75	261	+	140.02	211.686	341.429	380.631	C12orf75	290.457	1.76087	0.374443	4.70263	2.56836e-06	0.000103476
chr4	176683538	176792837	VEGFC	82	-	327.851	350.096	592.8	660.481	VEGFC	517.289	1.60479	0.341519	4.69897	2.61475e-06	0.000105
chr8	13083361	13357371	DLC1	51	-	94.4847	116.311	217.723	219.05	DLC1	174.239	1.75821	0.374973	4.68888	2.74701e-06	0.000109952
chr11	16777297	17014352	PLEKHA7	79	-	549.833	726.944	1148.98	1066.1	PLEKHA7	917.901	1.49435	0.319441	4.67803	2.89646e-06	0.000115557
chr1	184387150	184629019	C1orf21	124	+	362.002	437.33	704.63	724.614	C1orf21	591.655	1.54893	0.331713	4.66948	3.01964e-06	0.000120082
chr15	75935969	76012342	NRG4	508	-	716.035	892.106	165.271	164.912	NRG4	404.614	-1.57819	0.338304	-4.66499	3.08625e-06	0.000122335
chr5	122063195	122078230	LOX	104	-	79.6859	107.006	196.94	199.893	LOX	157.456	1.79724	0.386161	4.65413	3.25348e-06	0.000128549
chr20	1894570	1940592	SIRPA	133	+	157.095	212.849	26.7205	27.4854	SIRPA	86.3665	-2.06502	0.444697	-4.64366	3.4229e-06	0.00013481
chr7	80742538	80918958	SEMA3C	729	-	1730.32	2143.61	3251.99	3284.08	SEMA3C	2743.57	1.46379	0.315605	4.63804	3.51722e-06	0.000138082
chr12	48965340	48971702	WNT10B	441	-	258.41	372.195	58.3893	53.3049	WNT10B	152.748	-1.80142	0.38853	-4.63649	3.54376e-06	0.000138681
chrX	10015338	10144478	WWC3	1101	+	521.374	644.363	1016.37	988.64	WWC3	835.385	1.48661	0.320906	4.63254	3.61211e-06	0.000140907
chr15	91103272	91301309	SV2B	23	+	147.988	179.119	32.6584	16.6578	SV2B	75.99	-2.09746	0.453442	-4.62566	3.73416e-06	0.000145077
chr12	15620134	15882215	EPS8	4128	-	797.998	1101.47	1631.93	1726.58	EPS8	1396.29	1.53861	0.332659	4.62519	3.74262e-06	0.000145077
chr5	126423511	126496494	GRAMD2B	807	+	832.149	1173.58	1736.83	1804.04	GRAMD2B	1470.9	1.53445	0.331941	4.62265	3.78867e-06	0.0001464
chr8	80628451	80874339	ZNF704	94	-	483.807	699.029	1047.05	1080.26	ZNF704	879.088	1.56061	0.338212	4.6143	3.94431e-06	0.000151936
chr10	13643706	14378536	FRMD4A	50	-	236.781	336.139	544.307	494.736	FRMD4A	425.03	1.55655	0.337711	4.60913	4.04366e-06	0.000155141
chr6	46549580	46652707	CYP39A1	104	-	44.3964	46.5244	106.882	119.936	CYP39A1	87.6679	2.03587	0.441749	4.60866	4.05275e-06	0.000155141
chr17	1569267	1628758	SLC43A2	1157	-	1512.89	2306.45	331.532	398.121	SLC43A2	946.195	-1.65574	0.360119	-4.59776	4.27049e-06	0.000162968
chr16	56191491	56357444	GNAO1	95	+	349.48	516.421	801.616	742.937	GNAO1	635.215	1.53581	0.33463	4.58957	4.44155e-06	0.000168971
chr5	180300698	180353251	GFPT2	787	-	280.039	516.421	783.802	769.59	GFPT2	626.877	1.67495	0.365549	4.58202	4.60496e-06	0.000174647
chr11	74235801	74311556	P4HA3	724	-	438.273	601.328	99.9546	101.613	P4HA3	257.809	-1.65808	0.362028	-4.57997	4.65041e-06	0.000175828
chr6	26383204	26394874	BTN2A2	180	+	48.9499	72.1129	134.592	149.92	BTN2A2	111.154	1.95401	0.426768	4.57861	4.68067e-06	0.00017643
chr1	85318481	85465089	DDAH1	974	-	862.885	1124.73	1655.68	1804.87	DDAH1	1447.38	1.51913	0.33187	4.57749	4.70584e-06	0.000176786
chr11	612553	615877	IRF7	1198	-	31.8744	56.9924	102.924	137.427	IRF7	92.4796	2.18025	0.476358	4.57691	4.7189e-06	0.000176786
chr13	27270904	27273690	RASL11A	3687	+	64.8871	110.496	176.158	233.209	RASL11A	161.947	1.96726	0.430199	4.5729	4.81023e-06	0.00017966
chr11	2445080	2849110	KCNQ1	1544	+	2528.32	3724.28	623.479	671.309	KCNQ1	1577.08	-1.55259	0.339608	-4.57171	4.83763e-06	0.000180136
chr11	27654893	27700396	BDNF	511	-	323.297	421.046	658.117	652.985	BDNF	543.493	1.524	0.333434	4.57062	4.86274e-06	0.000180247
chr7	101162509	101165493	VGF	25	-	12.5221	27.9147	62.3479	79.9574	VGF	52.3044	2.55673	0.55942	4.57031	4.86996e-06	0.000180247
chr11	72576141	72643079	PDE2A	65	-	256.133	383.827	574.986	623.001	PDE2A	491.632	1.62458	0.35618	4.56112	5.08815e-06	0.000187757
chr9	120902393	120929066	TRAF1	263	-	46.6732	86.0702	145.478	177.405	TRAF1	125.978	2.01776	0.443003	4.55474	5.245e-06	0.000192966
chr17	15945249	15975746	ADORA2B	495	+	214.014	369.869	545.297	603.012	ADORA2B	466.145	1.70032	0.3739	4.54752	5.42824e-06	0.000199111
chr5	151661096	151684999	SPARC	42	-	15.9372	23.2622	62.3479	67.4641	SPARC	47.6011	2.44379	0.538049	4.54194	5.57397e-06	0.000203848
chr8	66562175	66613189	MYBL1	1700	-	402.983	478.038	755.102	747.102	MYBL1	628.072	1.47541	0.325333	4.53507	5.75855e-06	0.000209973
chr14	23520857	23551661	ZFHX2	478	-	66.0255	123.29	202.878	218.217	ZFHX2	165.949	1.8745	0.414561	4.52165	6.13581e-06	0.000223067
chr4	168356735	168480397	DDX60L	469	-	316.467	341.955	552.224	623.001	DDX60L	489.723	1.55582	0.344433	4.51705	6.27073e-06	0.0002273
chrX	118495917	118686163	DOCK11	428	+	490.638	604.818	937.198	897.022	DOCK11	768.92	1.44582	0.320225	4.51503	6.33086e-06	0.000228805
chr10	67796669	67838045	DNAJC12	473	-	340.373	380.337	63.3375	70.7956	DNAJC12	177.631	-1.71065	0.378971	-4.51392	6.36393e-06	0.000229325
chr12	96194506	96269824	ELK3	88	+	303.945	410.578	614.572	667.977	ELK3	532.113	1.56286	0.346677	4.5081	6.5411e-06	0.00023502
chr1	235547685	235649957	GNG4	47	-	77.4092	129.105	225.64	201.559	GNG4	169.027	1.74587	0.38794	4.50036	6.78377e-06	0.000243029
chr12	100717388	101128641	ANO4	92	+	294.838	362.891	567.069	580.524	ANO4	477.901	1.51319	0.336428	4.49781	6.86562e-06	0.000245246
chr5	138465555	138469303	EGR1	1054	+	15.9372	27.9147	66.3065	73.2943	EGR1	51.5724	2.39183	0.532	4.49593	6.92655e-06	0.000246706
chr11	65919512	65921563	DRAP1	864	+	20.4907	40.7089	90.0581	84.1218	DRAP1	64.78	2.21251	0.49266	4.49095	7.09053e-06	0.000251816
chr1	98661803	98760500	SNX7	67	+	152.542	203.544	310.75	383.129	SNX7	284.437	1.69572	0.378774	4.47685	7.57521e-06	0.000268254
chr8	26577479	26658178	DPYSL2	559	+	527.066	719.965	1036.16	1136.06	DPYSL2	908.635	1.52109	0.340236	4.47068	7.79726e-06	0.000275324
chr11	2883213	2885700	CDKN1C	1400	-	210.599	408.252	610.613	601.346	CDKN1C	488.651	1.68182	0.376317	4.46915	7.85313e-06	0.000276502
chr11	44885903	44950797	TP53I11	621	-	240.196	393.131	569.048	622.168	TP53I11	488.461	1.63383	0.36589	4.46537	7.99322e-06	0.000280631
chr15	97960786	97973833	ARRDC4	52	+	31.8744	46.5244	0	0	ARRDC4	14.7468	-7.18588	1.61283	-4.45546	8.37149e-06	0.000293074
chr1	41506365	41662124	HIVEP3	159	-	163.925	272.168	418.622	404.784	HIVEP3	334.654	1.62437	0.364682	4.45419	8.42086e-06	0.000293965
chr5	14143419	14532128	TRIO	2350	+	10435.4	13297.8	19297.2	18334.4	TRIO	16003.8	1.36722	0.30703	4.45306	8.46542e-06	0.000294683
chr1	159010023	159055155	IFI16	615	+	801.413	1038.66	1479.53	1663.28	IFI16	1323.63	1.49508	0.336192	4.4471	8.70357e-06	0.000302117
chr14	64945814	64972230	RAB15	72	-	18.2139	23.2622	65.3168	63.2996	RAB15	47.2973	2.33443	0.525378	4.44334	8.85744e-06	0.000306592
chr1	31727117	31764261	ADGRB2	309	-	37.5662	67.4604	133.603	114.106	ADGRB2	94.9387	1.93007	0.435645	4.43038	9.40664e-06	0.000324688
chr17	55392622	55421861	MMD	139	-	64.8871	69.7866	134.592	159.082	MMD	117.1	1.84862	0.417604	4.42672	9.5678e-06	0.000329325
chr9	88535235	88584274	NXNL2	497	+	118.391	219.828	339.45	333.989	NXNL2	270.474	1.70452	0.385455	4.42211	9.77403e-06	0.000335256
chr20	36541580	36551447	MYL9	341	+	102.453	166.325	258.298	277.352	MYL9	216.387	1.71418	0.387678	4.42166	9.79466e-06	0.000335256
chr19	41219290	41261766	AXL	560	+	681.884	1030.52	1472.6	1435.07	AXL	1215.05	1.47147	0.333469	4.41262	1.02125e-05	0.000348587
chr17	8120592	8124030	HES7	475	-	103.592	174.467	266.216	289.013	HES7	224.335	1.7189	0.390663	4.39995	1.08274e-05	0.000368551
chr4	88090150	88159153	ABCG2	204	-	210.599	261.7	396.849	452.259	ABCG2	353.275	1.56927	0.357763	4.38634	1.15273e-05	0.000391293
chr2	36701828	36814792	VIT	122	+	120.667	147.715	259.288	229.878	VIT	199.606	1.55801	0.355467	4.38299	1.17059e-05	0.000396261
chr11	62433542	62546745	AHNAK	1652	-	1548.18	2078.48	3013.48	2734.38	AHNAK	2437.41	1.36157	0.310801	4.38083	1.18226e-05	0.00039911
chr12	76025447	76031524	PHLDA1	734	-	170.756	239.601	344.398	440.599	PHLDA1	323.914	1.67434	0.382313	4.3795	1.18953e-05	0.000400463
chr7	90596111	91210590	CDK14	106	+	1455.98	1838.88	2665.12	2546.98	CDK14	2218.89	1.36429	0.311569	4.37878	1.19346e-05	0.00040069
chr11	121452388	121633763	SORL1	148	+	182.139	224.48	361.222	350.646	SORL1	295.193	1.51128	0.345189	4.37812	1.1971e-05	0.000400815
chr2	159932006	160062532	PLA2R1	134	-	175.309	254.721	397.839	365.639	PLA2R1	314.214	1.52735	0.349289	4.37274	1.22698e-05	0.000409706
chr20	45325288	45348349	SDC4	7693	-	497.468	662.973	969.856	930.338	SDC4	801.328	1.41513	0.324881	4.35584	1.32558e-05	0.000441429
chr8	118189455	118621869	SAMD12	278	-	1814.56	2361.11	3306.42	3395.69	SAMD12	2854.13	1.39459	0.320554	4.35057	1.35786e-05	0.000450957
chr10	98247690	98268153	LOXL4	191	-	153.68	284.962	431.487	399.787	LOXL4	336.525	1.62607	0.374354	4.34367	1.40122e-05	0.000464103
chr2	219442128	219493629	SPEG	49	+	78.5476	133.758	220.692	203.225	SPEG	169.444	1.69882	0.391533	4.33889	1.43202e-05	0.000472929
chr2	172099438	172102809	DLX2	901	-	73.9941	122.127	186.054	224.88	DLX2	165.378	1.80043	0.415004	4.33835	1.43557e-05	0.000472929
chr12	91140484	91182735	DCN	24	-	18.2139	29.0778	61.3582	79.9574	DCN	53.3648	2.3184	0.534936	4.33397	1.46445e-05	0.000481153
chr22	21697536	21735708	YPEL1	348	-	56.9185	97.7013	175.168	149.087	YPEL1	127.477	1.75991	0.40617	4.33294	1.47131e-05	0.00048212
chr3	197509783	197555893	BDH1	973	-	220.844	307.061	444.352	492.238	BDH1	390.168	1.54853	0.357884	4.3269	1.51226e-05	0.000494219
chr21	41168237	41282530	BACE2	357	+	9713.71	13052.4	2629.5	2691.9	BACE2	5927.33	-1.38494	0.320417	-4.32231	1.54402e-05	0.000503259
chr11	12110665	12359144	MICAL2	378	+	330.127	507.116	742.237	679.638	MICAL2	591.793	1.46403	0.33882	4.32096	1.5535e-05	0.000505009
chr1	175156986	175192703	KIAA0040	178	-	93.3464	154.694	14.8447	16.6578	KIAA0040	56.3878	-2.26105	0.523475	-4.3193	1.56528e-05	0.000507497
chr4	185143339	185150382	SLC25A4	138	+	99.0382	112.822	11.8758	14.1591	SLC25A4	48.0896	-2.30949	0.534878	-4.31778	1.57604e-05	0.000508869
chr4	40810027	41214439	APBB2	1152	-	1470.77	1863.3	2633.46	2628.6	APBB2	2247.59	1.36638	0.316472	4.31754	1.57779e-05	0.000508869
chr12	89347235	89352417	DUSP6	960	-	30.736	53.5031	95.0063	114.106	DUSP6	81.1897	2.04357	0.474243	4.30913	1.63898e-05	0.000527219
chr7	143621056	143730409	TCAF2	78	+	22.7674	30.2409	70.2651	74.9601	TCAF2	54.9307	2.16761	0.50332	4.30662	1.65768e-05	0.000531843
chr10	28050993	28241809	MPP7	86	-	1312.54	1623.7	2330.62	2240.47	MPP7	1955.61	1.3416	0.311596	4.30557	1.66557e-05	0.000532983
chr14	54566182	54793315	SAMD4A	524	+	1008.6	1548.1	2170.3	2013.09	SAMD4A	1760.13	1.41226	0.328127	4.304	1.67739e-05	0.000535372
chr11	46277741	46321422	CREB3L1	33	+	50.0883	74.4391	127.665	144.09	CREB3L1	107.934	1.84874	0.429714	4.30225	1.69069e-05	0.000538219
chr3	188948190	189325304	TPRG1	980	+	368.832	488.506	669.992	834.555	TPRG1	633.21	1.54648	0.360124	4.29431	1.75236e-05	0.000554975
chr12	69643360	69689194	BEST3	18	-	35.2895	54.6662	98.9649	114.939	BEST3	83.5937	1.97605	0.460111	4.29472	1.74911e-05	0.000554975
chr17	50056161	50090481	ITGA3	795	+	455.348	689.725	954.022	969.483	ITGA3	808.212	1.46095	0.342068	4.27094	1.94648e-05	0.000614868
chr17	42101404	42112640	DHX58	269	-	73.9941	132.595	192.982	239.039	DHX58	174.184	1.80178	0.422083	4.26878	1.96545e-05	0.000619268
chr1	20589066	20618903	CDA	157	+	332.404	450.124	665.044	610.508	CDA	537.083	1.40324	0.328908	4.26636	1.98686e-05	0.000624413
chr22	37675713	37679802	LGALS1	821	+	166.202	277.983	388.932	429.771	LGALS1	337.594	1.60588	0.377747	4.2512	2.12626e-05	0.000664913
chr1	201359008	201376907	TNNT2	79	-	25.0441	41.872	92.0374	76.6258	TNNT2	63.6772	2.02149	0.475514	4.25117	2.12655e-05	0.000664913
chr16	8674696	8784575	ABAT	114	+	39.843	60.4818	124.696	97.4481	ABAT	85.8115	1.82615	0.429707	4.24976	2.13997e-05	0.000667409
chr17	81117295	81131896	AATK	30	-	58.0569	105.843	6.92754	8.3289	AATK	35.5297	-2.70474	0.637068	-4.24561	2.18002e-05	0.000678181
chr1	154405442	154469450	IL6R	829	+	1058.68	1548.1	293.926	293.177	IL6R	671.008	-1.44146	0.339747	-4.24275	2.20802e-05	0.000685156
chr18	27950966	28177906	CDH2	92	-	430.304	514.095	739.268	796.242	CDH2	653.673	1.4173	0.334791	4.23338	2.30207e-05	0.000712539
chr8	56300010	56320496	SDR16C5	275	-	38.7046	89.5595	147.458	147.421	SDR16C5	114.785	1.91571	0.453953	4.22007	2.44229e-05	0.000754041
chr2	170817011	170861151	GAD1	226	+	125.221	132.595	234.547	219.883	GAD1	187.773	1.51425	0.359529	4.21177	2.53379e-05	0.000780332
chr13	87673300	87696272	SLITRK5	22	+	179.863	209.36	326.584	336.487	SLITRK5	278.016	1.47822	0.351235	4.20864	2.56912e-05	0.000789235
chr15	32593533	32607310	GOLGA8N	436	+	85.3778	107.006	13.8551	10.8276	GOLGA8N	43.6842	-2.28745	0.543874	-4.20585	2.60106e-05	0.000795071
chr3	196871	409417	CHL1	58	+	118.391	133.758	24.7412	14.992	CHL1	59.2761	-2.01748	0.479655	-4.20611	2.598e-05	0.000795071
chr1	207321759	207386804	CD55	3019	+	8486.55	10112.1	2081.23	2312.1	CD55	4870.4	-1.36164	0.324006	-4.20252	2.63959e-05	0.000804844
chr22	45920366	45977084	WNT7B	780	-	858.331	1445.75	1961.48	1862.34	WNT7B	1604.6	1.43692	0.341989	4.20166	2.64964e-05	0.000805911
chr3	66378797	66500936	LRIG1	1475	-	654.563	816.504	1152.94	1136.89	LRIG1	981.18	1.34449	0.320663	4.19283	2.7549e-05	0.000835859
chr21	6111210	6123739	SIK1B	2404	+	1290.91	2087.78	382.005	375.633	SIK1B	867.74	-1.4477	0.346065	-4.18332	2.87283e-05	0.00086949
chr12	106063340	106139440	NUAK1	677	-	755.878	1094.49	1476.56	1476.71	NUAK1	1257.17	1.38468	0.331204	4.18076	2.90538e-05	0.000877181
chr17	21698840	21704612	KCNJ18	1178	+	102.453	209.36	21.7723	22.488	KCNJ18	72.1163	-2.10432	0.503423	-4.18003	2.91464e-05	0.000877822
chr15	23565759	23630075	MKRN3	1723	+	783.199	995.623	216.733	204.058	MKRN3	463.944	-1.38013	0.330245	-4.1791	2.92662e-05	0.000879273
chr1	230067321	230282122	GALNT2	2067	+	7867.28	10655.3	2320.73	2240.47	GALNT2	4886.62	-1.31684	0.315178	-4.17808	2.93985e-05	0.000881095
chr12	52168996	52191932	KRT80	448	-	746.771	1138.69	1494.37	1604.98	KRT80	1314.35	1.43674	0.343937	4.17734	2.94942e-05	0.000881811
chr22	43528744	43812212	EFCAB6	391	-	162.787	271.005	386.953	382.296	EFCAB6	318.032	1.53646	0.368076	4.17431	2.98894e-05	0.000891458
chr6	46653045	46678190	SLC25A27	113	+	75.1324	125.616	201.888	184.069	SLC25A27	155.577	1.64268	0.393693	4.17249	3.01294e-05	0.000895181
chr4	83090048	83110475	PLAC8	465	-	75.1324	118.637	183.085	193.23	PLAC8	152.789	1.67395	0.40121	4.17226	3.01599e-05	0.000895181
chr16	46702282	46748280	MYLK3	229	-	448.518	608.307	117.768	114.939	MYLK3	270.424	-1.47915	0.355056	-4.16598	3.10019e-05	0.000917956
chr6	160171061	160275539	SLC22A2	337	-	166.202	227.97	35.6274	34.9814	SLC22A2	95.8926	-1.77894	0.427094	-4.16522	3.11048e-05	0.000918788
chr1	240489573	240612057	GREM2	114	-	212.875	291.941	60.3686	42.4774	GREM2	125.735	-1.62918	0.391328	-4.16321	3.13806e-05	0.000922241
chr6	31114880	31140092	PSORS1C1	71	+	88.7929	115.148	191.002	184.069	PSORS1C1	153.499	1.58161	0.37993	4.1629	3.14234e-05	0.000922241
chr1	27005020	27012778	TENT5B	907	-	87.6545	129.105	205.847	195.729	TENT5B	163.85	1.59249	0.382591	4.16237	3.14961e-05	0.000922241
chr16	55470791	55506691	MMP2	58	+	14.7988	30.2409	57.3996	76.6258	MMP2	50.7098	2.31823	0.556974	4.16218	3.15219e-05	0.000922241
chr16	11254405	11256127	SOCS1	5135	-	46.6732	112.822	280.071	289.013	SOCS1	205.499	2.55581	0.614245	4.16089	3.17003e-05	0.000925257
chr12	79045272	79452008	SYT1	26	+	93.3464	107.006	184.075	183.236	SYT1	150.804	1.57913	0.379646	4.15948	3.18971e-05	0.000928795
chr3	146192335	146251011	PLSCR4	25	-	275.486	317.529	463.156	518.057	PLSCR4	416.748	1.44627	0.347823	4.15805	3.20971e-05	0.00093241
chr5	119268879	119399688	TNFAIP8	1775	+	725.142	1000.28	1363.74	1335.12	TNFAIP8	1154	1.35221	0.325469	4.15466	3.25775e-05	0.000944131
chr4	88257620	88284478	PPM1K	279	-	119.529	148.878	230.588	248.201	PPM1K	198.879	1.55054	0.373471	4.15169	3.3003e-05	0.000951975
chr17	59331771	59401729	YPEL2	98	+	86.5162	115.148	191.992	178.238	YPEL2	151.211	1.57495	0.379338	4.15183	3.29825e-05	0.000951975
chr7	139561570	139777956	HIPK2	143	-	683.022	923.51	1275.66	1203.53	HIPK2	1061.78	1.32785	0.320935	4.13743	3.51212e-05	0.0010107
chr1	235661041	235866843	LYST	460	-	515.682	649.016	908.498	903.685	LYST	776.995	1.34499	0.325138	4.13668	3.52362e-05	0.00101164
chr3	101849589	101861022	NFKBIZ	6588	+	544.141	821.156	1066.84	1186.87	NFKBIZ	956.769	1.44679	0.349849	4.13545	3.54254e-05	0.0010147
chr11	128905871	128921163	KCNJ5	178	+	14.7988	18.6098	49.4825	54.9707	KCNJ5	38.7353	2.36165	0.57141	4.13302	3.58025e-05	0.00102312
chr7	139778269	140020325	TBXAS1	101	+	73.9941	120.964	194.961	174.907	TBXAS1	149.427	1.62117	0.393019	4.12492	3.7086e-05	0.00105734
chr11	59107302	59127412	FAM111B	744	+	257.272	301.246	429.508	504.731	FAM111B	396.834	1.46808	0.356052	4.12323	3.73603e-05	0.00106024
chr20	45747944	45791778	WFDC3	231	-	81.9627	101.191	174.178	163.246	WFDC3	137.803	1.57995	0.383176	4.12331	3.7347e-05	0.00106024
chr17	16441577	16492069	LRRC75A	179	-	149.127	294.267	411.694	405.617	LRRC75A	334.415	1.59446	0.386771	4.12251	3.74773e-05	0.00106111
chr6	1389646	1395603	FOXF2	572	+	60.3336	123.29	189.023	184.901	FOXF2	149.308	1.73686	0.421862	4.11712	3.83638e-05	0.00108371
chr10	88990887	89017059	FAS	196	+	280.039	361.727	515.607	515.559	FAS	438.282	1.39209	0.338227	4.11585	3.85752e-05	0.00108718
chr6	31268749	31272017	HLA-C	418	-	126.359	137.247	243.454	204.891	HLA-C	185.723	1.45015	0.352746	4.11102	3.93921e-05	0.00110767
chr7	121024420	121297442	CPED1	78	+	295.976	354.749	77.1926	65.7983	CPED1	166.073	-1.50049	0.365085	-4.10999	3.9568e-05	0.0011099
chr18	45325056	45683686	SLC14A2	113	+	152.542	187.261	289.967	280.684	SLC14A2	239.204	1.45067	0.353005	4.1095	3.96521e-05	0.0011099
chr16	3022620	3024187	HCFC1R1	806	-	121.806	217.502	312.729	303.172	HCFC1R1	252.777	1.56862	0.381859	4.10785	3.99351e-05	0.00111528
chr3	127689062	128052103	MGLL	2089	-	680.746	940.956	1259.82	1270.16	MGLL	1084.54	1.35204	0.329338	4.10532	4.03756e-05	0.00112502
chr1	178725344	178921841	RALGPS2	656	+	1019.98	1159.62	1631.93	1640.79	RALGPS2	1418.95	1.29361	0.315209	4.10396	4.06129e-05	0.00112653
chr1	150549481	150560937	ADAMTSL4	1086	+	63.7487	100.028	160.323	158.249	ADAMTSL4	128.737	1.6679	0.406367	4.10442	4.0533e-05	0.00112653
chr2	69915155	69942945	MXD1	1613	+	218.567	295.43	448.311	376.466	MXD1	346.867	1.36945	0.333782	4.10282	4.08151e-05	0.00112958
chr17	47324057	47441312	EFCAB13	3661	+	330.127	412.904	584.883	591.352	EFCAB13	502.4	1.37157	0.334378	4.10185	4.09863e-05	0.00113023
chr11	57551656	57568215	UBE2L6	45	-	45.5348	66.2973	118.758	113.273	UBE2L6	92.1716	1.75539	0.427973	4.10165	4.10223e-05	0.00113023
chr2	84821650	84882167	TRABD2A	129	-	198.076	316.366	433.466	443.097	TRABD2A	367.007	1.48252	0.362717	4.08725	4.36512e-05	0.00119997
chr8	97869168	98036724	MATN2	47	+	154.818	173.303	277.102	269.023	MATN2	229.577	1.43671	0.352294	4.07817	4.53907e-05	0.00123947
chr7	87345763	87399795	CROT	393	+	107.007	115.148	183.085	226.546	CROT	170.3	1.61254	0.395373	4.07852	4.53232e-05	0.00123947
chr12	49064676	49069862	RHEBL1	698	-	43.2581	61.6449	101.934	124.101	RHEBL1	90.4803	1.83834	0.450769	4.07822	4.53822e-05	0.00123947
chr7	29563179	29567293	PRR15	221	+	66.0255	129.105	275.122	344.816	PRR15	231.089	2.40904	0.59103	4.076	4.58174e-05	0.00124835
chr20	44531976	44624247	PKIG	164	+	250.441	340.791	507.69	423.941	PKIG	393.665	1.34271	0.330149	4.06698	4.76265e-05	0.00129477
chr9	2621649	2660056	VLDLR	428	+	209.46	257.047	49.4825	44.976	VLDLR	116.75	-1.61166	0.396834	-4.06131	4.8799e-05	0.0013179
chr5	35617964	35814611	SPEF2	619	+	540.726	689.725	925.322	991.139	SPEF2	825.161	1.35574	0.333758	4.06205	4.86437e-05	0.0013179
chr14	102224500	102305083	MOK	186	-	225.397	234.948	364.191	382.296	MOK	317.637	1.40777	0.346629	4.06132	4.87966e-05	0.0013179
chr15	30552059	30562501	GOLGA8Q	401	+	75.1324	86.0702	5.93789	10.8276	GOLGA8Q	35.8178	-2.51335	0.619278	-4.05851	4.93873e-05	0.00133086
chr10	21513478	21525918	SKIDA1	369	-	93.3464	152.367	213.764	243.204	SKIDA1	188.377	1.62123	0.399961	4.05348	5.04608e-05	0.00135681
chr11	47214541	47239240	DDB2	1723	+	457.625	674.604	886.726	913.68	DDB2	768.568	1.38307	0.341427	4.05086	5.10294e-05	0.0013691
chr4	104468308	104494833	CXXC4	118	-	80.8243	87.2333	14.8447	6.66312	CXXC4	37.9035	-2.34462	0.578921	-4.04999	5.12201e-05	0.00137122
chr21	43414483	43427052	SIK1	2185	-	1395.64	2202.93	391.901	423.108	SIK1	928.859	-1.42235	0.351458	-4.047	5.18783e-05	0.00138487
chr3	122680893	122730840	PARP14	229	+	538.449	660.647	904.539	929.505	PARP14	791.831	1.3239	0.327158	4.04665	5.1955e-05	0.00138487
chr6	46997708	47034875	ADGRF1	115	-	6.83022	11.6311	33.6481	41.6445	ADGRF1	27.064	2.76055	0.683995	4.03592	5.43895e-05	0.00144662
chr3	10164989	10243745	IRAK2	1300	+	331.266	465.244	644.262	599.68	IRAK2	530.451	1.34372	0.333258	4.03209	5.52839e-05	0.00146723
chr3	25455784	25597932	RARB	56	+	182.139	284.962	387.942	398.954	RARB	330.6	1.46644	0.364109	4.02747	5.63807e-05	0.00149312
chr13	31945943	32299122	FRY	295	+	589.676	622.264	915.425	887.027	FRY	782.091	1.27397	0.316446	4.02586	5.67675e-05	0.00150013
chr22	31104772	31107476	SELENOM	1908	-	52.365	72.1129	117.768	132.429	SELENOM	101.215	1.72842	0.429678	4.02259	5.75617e-05	0.00151785
chr20	11890924	11926609	BTBD3	716	+	4217.66	4707.11	969.856	1155.22	BTBD3	2347.41	-1.34297	0.334107	-4.01959	5.82987e-05	0.00153399
chr5	172325000	172454437	SH3PXD2B	1181	-	1336.45	1819.11	389.922	383.962	SH3PXD2B	831.896	-1.32099	0.32869	-4.01894	5.84597e-05	0.00153494
chr13	110523066	110561625	RAB20	1420	-	1396.78	1819.11	347.367	400.62	RAB20	838.676	-1.37908	0.343517	-4.01459	5.95496e-05	0.00155837
chr19	11925184	11950773	ZNF700	1020	+	207.183	260.537	356.274	423.941	ZNF700	331.839	1.46652	0.365317	4.01437	5.96056e-05	0.00155837
chr8	41653220	41828797	ANK1	603	-	322.159	505.953	671.972	661.314	ANK1	565.502	1.39618	0.34798	4.01225	6.01436e-05	0.0015691
chr8	73294667	73325281	RDH10	5941	+	6405.61	7847.51	1717.04	1839.85	RDH10	3787.3	-1.28644	0.321057	-4.00689	6.15235e-05	0.0016017
chr11	103907189	104164248	PDGFD	257	-	173.032	230.296	334.501	319.83	PDGFD	276.585	1.40066	0.350016	4.0017	6.28879e-05	0.00163376
chr3	72888183	72998138	GXYLT2	443	+	1319.37	1609.75	398.829	359.808	GXYLT2	783.481	-1.25461	0.313746	-3.99881	6.36628e-05	0.0016504
chr1	70411338	70439851	CTH	1040	+	703.513	899.085	165.271	194.896	CTH	414.294	-1.42743	0.357056	-3.99779	6.39364e-05	0.00165084
chr1	169106398	169132722	ATP1B1	14120	+	1158.86	1757.46	2249.47	2227.15	ATP1B1	1925.16	1.328	0.332187	3.99775	6.39486e-05	0.00165084
chr4	79901146	80073063	ANTXR2	306	-	167.34	226.807	320.646	328.158	ANTXR2	274.307	1.43015	0.358034	3.99444	6.48464e-05	0.00167051
chr1	43172806	43254358	CFAP57	239	+	73.9941	98.8644	153.396	167.411	CFAP57	132.032	1.6098	0.403081	3.99373	6.5042e-05	0.00167204
chr7	140518420	140626312	DENND2A	25	-	86.5162	98.8644	181.106	144.923	DENND2A	133.417	1.49297	0.374154	3.99025	6.60025e-05	0.00169319
chr20	50586108	50641947	RIPOR3	254	-	433.719	631.569	843.181	801.24	RIPOR3	704.367	1.33012	0.333453	3.98892	6.63747e-05	0.00169919
chr1	227918656	227947859	WNT9A	772	-	455.348	708.334	906.519	941.998	WNT9A	789.62	1.38344	0.347345	3.98288	6.80841e-05	0.00173933
chrX	9024232	9164532	FAM9B	198	-	250.441	287.288	422.58	409.782	FAM9B	356.95	1.3326	0.335355	3.97371	7.0763e-05	0.00180402
chr13	21671161	21704498	FGF9	360	+	39.843	63.9711	3.9586	3.33156	FGF9	21.7193	-3.14806	0.793948	-3.96506	7.3376e-05	0.00186676
chr12	5531869	5801745	ANO2	98	-	1597.13	1948.21	524.514	432.27	ANO2	957.811	-1.20616	0.304575	-3.96015	7.4903e-05	0.00190167
chr2	25926598	25982413	KIF3C	360	-	208.322	305.898	429.508	388.959	KIF3C	346.528	1.36817	0.345659	3.95815	7.55337e-05	0.00191373
chrX	12975187	12977227	TMSB4X	5081	+	458.763	659.484	836.253	917.011	TMSB4X	754.311	1.36991	0.346437	3.95428	7.67646e-05	0.00194091
chr20	17493905	17558745	BFSP1	198	-	157.095	267.515	349.346	379.798	BFSP1	305.789	1.50196	0.380523	3.9471	7.91039e-05	0.00199595
chr12	112938551	112973251	OAS3	434	+	192.385	280.31	383.984	377.299	OAS3	322.902	1.39491	0.353888	3.94169	8.091e-05	0.00203734
chr7	21543127	21901839	DNAH11	98	+	269.794	282.636	434.456	403.119	DNAH11	360.454	1.29598	0.329459	3.93367	8.36585e-05	0.00210224
chr21	31118416	31558996	TIAM1	698	-	597.644	816.504	1059.91	1062.77	TIAM1	919.739	1.29547	0.329497	3.93165	8.43642e-05	0.00211565
chr21	32411821	32515397	EVA1C	362	+	2801.53	3753.36	808.543	838.72	EVA1C	1742.73	-1.27921	0.326079	-3.92299	8.74561e-05	0.00218427
chr11	72192231	72196323	FOLR1	179	+	33.0127	54.6662	84.1202	110.774	FOLR1	77.8645	1.89413	0.482783	3.92336	8.73217e-05	0.00218427
chr11	100687344	100993941	ARHGAP42	828	+	1743.98	2083.13	2728.46	2782.68	ARHGAP42	2420.7	1.23589	0.315376	3.91877	8.90011e-05	0.00221835
chr6	52977948	52995215	GSTA4	679	-	266.379	275.657	48.4928	60.8009	GSTA4	136.62	-1.58398	0.404974	-3.91131	9.17951e-05	0.00228336
chr9	83242990	83538291	FRMD3	43	-	384.769	467.57	635.355	642.158	FRMD3	554.237	1.2923	0.33071	3.90765	9.31986e-05	0.00231359
chr1	41478775	41484607	EDN2	66	-	11.3837	15.1204	40.5756	44.976	EDN2	31.5562	2.4078	0.616999	3.90243	9.52305e-05	0.00235926
chr4	123396887	123403760	SPRY1	318	+	96.7615	155.857	205.847	248.201	SPRY1	189.461	1.57872	0.40479	3.9001	9.61539e-05	0.00237734
chr14	24809656	25010530	STXBP6	27	-	184.416	238.438	334.501	333.989	STXBP6	285.388	1.36818	0.351015	3.89779	9.70762e-05	0.00239533
chr4	139716753	140154071	MAML3	204	-	374.524	504.79	657.127	682.969	MAML3	579.404	1.32135	0.339195	3.89555	9.79773e-05	0.00240789
chr1	32333839	32336157	MARCKSL1	4645	-	119.529	238.438	320.646	313.999	MARCKSL1	262.13	1.53748	0.394648	3.89583	9.78615e-05	0.00240789
chr11	797755	799185	PANO1	169	+	36.4279	52.34	85.1098	104.944	PANO1	76.2449	1.83039	0.469941	3.89493	9.82276e-05	0.00240922
chr2	68459422	68467191	FBXO48	1092	-	80.8243	103.517	158.344	169.077	FBXO48	136.073	1.54327	0.39638	3.89341	9.88431e-05	0.00241949
chrX	143622790	143634946	SLITRK4	47	-	79.6859	97.7013	14.8447	10.8276	SLITRK4	41.1192	-2.12065	0.547819	-3.87107	0.000108357	0.00264027
chr7	55019101	55211628	EGFR	2816	+	2876.66	3872	4881.94	4784.95	EGFR	4241.07	1.22525	0.316543	3.87074	0.000108507	0.00264027
chr1	230314490	230426244	PGBD5	60	-	58.0569	81.4177	131.623	127.432	PGBD5	105.768	1.59708	0.412573	3.87103	0.000108375	0.00264027
chr9	22002903	22009229	CDKN2B	949	-	84.2394	138.41	192.982	202.392	CDKN2B	164.028	1.54472	0.399322	3.86835	0.000109576	0.002661
chr5	132481609	132490700	IRF1	3062	-	215.152	331.487	427.528	448.095	IRF1	373.38	1.3959	0.361044	3.8663	0.000110499	0.00267814
chr1	168079543	168136782	GPR161	146	-	241.335	329.16	436.435	448.927	GPR161	380.575	1.34615	0.348319	3.86469	0.000111231	0.00269057
chr17	68267026	68291892	SLC16A6	316	-	1654.05	1942.39	397.839	473.914	SLC16A6	950.39	-1.31711	0.341454	-3.85735	0.000114625	0.00276721
chr15	30403740	30414183	GOLGA8R	429	-	76.2708	102.354	13.8551	11.6605	GOLGA8R	41.3677	-2.12409	0.551234	-3.85333	0.000116524	0.00280755
chr18	6729795	6915716	ARHGAP28	993	+	1306.85	1785.37	2210.88	2289.61	ARHGAP28	1971.53	1.25512	0.326792	3.84073	0.000122667	0.00294978
chr3	29281121	30010391	RBMS3	114	+	1397.92	1648.13	2140.61	2173.01	RBMS3	1903.78	1.21094	0.31551	3.83804	0.000124021	0.00297651
chr7	22727263	22732002	IL6	414	+	162.787	201.218	285.019	289.013	IL6	245.498	1.36566	0.356228	3.83366	0.000126252	0.00302414
chr3	113964137	114056439	CCDC191	172	-	137.743	157.02	225.64	259.029	CCDC191	206.536	1.43942	0.375663	3.83166	0.00012728	0.00304283
chr7	16087525	16421469	CRPPA	125	-	302.807	396.621	518.576	539.712	CRPPA	458.585	1.31053	0.34216	3.83017	0.000128055	0.00305542
chr10	87659934	87747705	PAPSS2	334	+	366.555	481.528	619.52	654.651	PAPSS2	553.763	1.30234	0.340145	3.82878	0.000128778	0.00306672
chr1	59297149	59810647	FGGY	544	+	531.619	652.505	861.984	848.714	FGGY	749.031	1.23633	0.323031	3.82728	0.000129566	0.00307951
chr1	180230318	180278984	LHX4	141	+	364.279	546.662	688.796	700.46	LHX4	599.552	1.32133	0.345402	3.82549	0.000130513	0.00309603
chr8	126552443	126558338	LRATD2	257	-	22.7674	33.7302	56.41	81.6232	LRATD2	54.4402	2.03875	0.533182	3.82374	0.000131442	0.00311206
chr11	128899565	128905936	C11orf45	143	-	43.2581	75.6022	122.716	109.109	C11orf45	92.9616	1.6604	0.434852	3.81832	0.000134365	0.00317514
chrX	117897813	118116718	KLHL13	482	-	1511.76	1714.43	398.829	428.105	KLHL13	864.554	-1.24961	0.327589	-3.81457	0.000136418	0.00321747
chr8	75407380	75566843	HNF4G	163	+	159.372	216.339	300.853	288.18	HNF4G	251.375	1.35175	0.355056	3.80714	0.000140584	0.00330937
chr6	83210402	83430983	ME1	475	-	3344.53	3832.45	943.136	966.985	ME1	1942.68	-1.20019	0.315327	-3.80618	0.000141128	0.00331582
chr2	153477338	153478653	RPRM	263	-	37.5662	52.34	0.989649	0	RPRM	17.1722	-5.94896	1.56382	-3.80413	0.000142302	0.00333704
chr17	39738808	39747291	GRB7	347	+	76.2708	125.616	167.251	196.562	GRB7	151.457	1.5794	0.415392	3.80219	0.00014342	0.00335685
chr17	43014607	43022293	VAT1	417	-	187.831	322.182	419.611	398.954	VAT1	346.66	1.38842	0.365671	3.7969	0.000146515	0.00342277
chr5	172641356	172691540	NEURL1B	133	+	254.995	373.359	494.825	456.423	NEURL1B	408.984	1.29818	0.342096	3.79477	0.000147778	0.00344572
chr8	23678697	23682860	NKX3-1	873	-	60.3336	112.822	162.302	156.583	NKX3-1	130.348	1.58876	0.4191	3.79089	0.000150105	0.00349336
chr16	54930899	54934485	IRX5	325	+	67.1639	133.758	177.147	195.729	IRX5	153.431	1.61724	0.426899	3.78833	0.000151661	0.00352289
chr8	53880127	53959303	RGS20	576	+	513.405	692.051	874.85	877.033	RGS20	766.315	1.24853	0.330692	3.77552	0.000159676	0.00370208
chr16	3014712	3020816	CLDN6	261	-	27.3209	44.1982	83.1305	71.6285	CLDN6	60.4718	1.80499	0.478179	3.77471	0.000160195	0.00370711
chr9	130445035	130501274	ASS1	1289	+	4835.8	7954.51	1451.82	1625.8	ASS1	3359.39	-1.32922	0.352403	-3.77187	0.00016203	0.00372143
chr6	142302747	142446266	ADGRG6	480	+	716.035	810.688	200.899	194.896	ADGRG6	409.468	-1.2463	0.330426	-3.77179	0.000162082	0.00372143
chr11	78215293	78416912	GAB2	178	-	397.291	579.229	727.392	724.614	GAB2	630.496	1.28185	0.339823	3.7721	0.000161877	0.00372143
chr9	12775088	12823060	LURAP1L	295	+	350.618	408.252	538.369	585.521	LURAP1L	491.52	1.28322	0.340248	3.77141	0.000162328	0.00372143
chr11	4384897	4393609	TRIM21	1284	-	137.743	205.871	261.267	305.67	TRIM21	241.467	1.45089	0.384539	3.77305	0.000161263	0.00372143
chr2	8852690	9003640	MBOAT2	219	-	253.857	352.423	465.135	442.264	MBOAT2	392.214	1.28457	0.341058	3.76641	0.000165609	0.00378957
chr15	56918734	57299281	TCF12	1334	+	5774.95	7153.13	1670.53	1755.73	TCF12	3495.13	-1.20185	0.31939	-3.76297	0.00016791	0.00383508
chr3	186046314	186109011	ETV5	1535	-	314.19	421.046	509.669	631.33	ETV5	496.039	1.36842	0.363959	3.75983	0.000170028	0.00387627
chr8	19939330	19967259	LPL	588	+	1699.59	2294.82	451.28	528.885	LPL	1057.75	-1.29907	0.345633	-3.75852	0.000170923	0.00388627
chr19	45001555	45038198	RELB	93	+	154.818	214.012	297.884	274.021	RELB	244.206	1.33118	0.354202	3.75826	0.0001711	0.00388627
chr17	44656525	44690308	MEIOC	154	+	94.4847	116.311	170.22	183.236	MEIOC	149.207	1.46068	0.388869	3.75624	0.000172489	0.00391059
chr3	42502713	42537573	VIPR1	623	+	249.303	403.599	524.514	475.58	VIPR1	427.957	1.31455	0.350286	3.75279	0.000174874	0.00395737
chr1	205657851	205680028	SLC45A3	144	-	134.328	197.729	261.267	272.355	SLC45A3	227.297	1.39873	0.373085	3.74909	0.000177477	0.00400888
chr8	40153560	40155308	TCIM	2559	+	258.41	291.941	52.4514	64.9654	TCIM	140.603	-1.50219	0.402184	-3.73509	0.000187645	0.00423079
chr1	21596215	21638714	RAP1GAP	186	-	342.649	517.584	114.799	94.9494	RAP1GAP	225.273	-1.34986	0.362554	-3.72319	0.000196725	0.00442739
chr14	103123535	103137439	TNFAIP2	4115	+	259.548	480.365	572.017	613.84	TNFAIP2	506.071	1.40247	0.37708	3.71929	0.000199781	0.00448795
chrX	149476988	149505232	IDS	943	-	124.082	146.552	214.754	211.554	IDS	182.078	1.35957	0.36636	3.71101	0.000206431	0.00462889
chr4	174490175	174522481	HPGD	43	-	14.7988	22.0991	44.5342	54.1378	HPGD	37.8169	2.14865	0.579404	3.70837	0.000208594	0.00466886
chr8	38386559	38409527	LETM2	118	+	39.843	62.808	98.9649	99.9467	LETM2	80.5739	1.66447	0.449226	3.70519	0.000211229	0.00471924
chr1	3454759	3481113	ARHGEF16	450	+	366.555	614.122	117.768	111.607	ARHGEF16	254.486	-1.3922	0.375863	-3.704	0.000212227	0.00473294
chr15	49106068	49155522	COPS2	734	-	2445.22	2765.88	716.506	713.786	COPS2	1422.99	-1.15961	0.313584	-3.69791	0.000217378	0.00483903
chr19	38304306	38305006	C19orf33	424	+	70.579	119.8	155.375	182.403	C19orf33	141.15	1.55713	0.421816	3.6915	0.000222938	0.00495382
chr5	150778841	150796734	SMIM3	176	+	29.5976	47.6875	79.1719	81.6232	SMIM3	64.1473	1.7694	0.479537	3.68982	0.000224415	0.00497763
chr1	221701424	221742015	DUSP10	488	-	122.944	152.367	228.609	198.228	DUSP10	181.667	1.32201	0.358495	3.68768	0.00022631	0.00501062
chr9	91563091	91950098	ROR2	400	-	3352.5	4622.2	1033.19	1072.76	ROR2	2151.27	-1.207	0.327449	-3.68607	0.000227746	0.00503334
chr8	23385783	23457576	ENTPD4	1373	-	827.595	1110.77	1347.9	1384.26	ENTPD4	1207.85	1.20747	0.327913	3.68228	0.000231156	0.0050904
chr17	48997532	49056145	IGF2BP1	223	+	488.361	688.561	841.202	853.712	IGF2BP1	743.845	1.23756	0.336068	3.68248	0.000230978	0.0050904
chr2	174799313	175005299	CHN1	170	-	483.807	532.705	135.582	127.432	CHN1	272.311	-1.25387	0.340796	-3.67925	0.000233923	0.00514213
chr19	38267155	38292615	SPINT2	22	+	64.8871	104.68	159.333	134.095	SPINT2	120.859	1.48044	0.402519	3.67794	0.000235127	0.00515936
chr12	132196372	132275165	GALNT9	84	-	23.9058	41.872	68.2858	76.6258	GALNT9	57.3949	1.86278	0.506642	3.67672	0.000236248	0.00517472
chr15	44537223	44563029	EIF3J	2723	+	1474.19	1813.29	443.363	443.097	EIF3J	892.347	-1.18381	0.322098	-3.6753	0.000237568	0.00519437
chr1	183635345	183928531	RGL1	110	+	142.296	167.488	235.536	243.204	RGL1	206.172	1.33772	0.36413	3.67375	0.000239015	0.00521673
chr20	4148904	4187747	SMOX	6395	+	833.287	1257.32	290.957	257.363	SMOX	560.125	-1.2358	0.336494	-3.67256	0.000240134	0.00523167
chrX	108155607	108439414	COL4A6	281	-	523.65	685.072	835.264	896.189	COL4A6	763.801	1.23553	0.336525	3.67144	0.000241187	0.00523167
chr15	62602088	62844631	TLN2	21	+	373.386	495.485	617.541	635.495	TLN2	550.251	1.2402	0.337817	3.67121	0.000241403	0.00523167
chr11	5663557	5684986	TRIM5	1603	-	381.354	481.528	578.945	707.956	TRIM5	565.471	1.30873	0.35641	3.67198	0.000240682	0.00523167
chr9	19409046	19452505	ACER2	740	+	71.7173	81.4177	127.665	136.594	ACER2	110.695	1.49984	0.408603	3.67064	0.000241942	0.00523413
chr3	154121497	154257827	ARHGEF26	161	+	83.101	105.843	159.333	152.419	ARHGEF26	131.192	1.42369	0.388259	3.66686	0.000245547	0.00530277
chr1	23557926	23559415	ID3	978	-	515.682	928.162	166.261	170.742	ID3	374.979	-1.38395	0.377959	-3.66166	0.000250588	0.00540093
chr18	7567391	8406861	PTPRM	399	+	1728.05	2116.86	2570.12	2729.38	PTPRM	2364.23	1.17803	0.321756	3.66127	0.000250971	0.00540093
chr19	9294275	9309674	ZNF699	240	-	66.0255	80.2546	120.737	135.761	ZNF699	107.313	1.5297	0.417865	3.66076	0.000251465	0.0054021
chr3	159988854	159996019	IL12A	124	+	45.5348	38.3827	73.234	98.281	IL12A	69.9899	1.76556	0.483607	3.65081	0.000261414	0.00560602
chr6	18387549	18468874	RNF144B	280	+	140.02	132.595	208.816	216.551	RNF144B	182.859	1.34881	0.37028	3.64268	0.000269819	0.0057762
chr17	42287760	42311943	STAT5A	2023	+	261.825	388.479	478	485.575	STAT5A	419.307	1.27919	0.351343	3.64086	0.000271729	0.00579688
chr6	113857440	113863475	MARCKS	418	+	234.504	322.182	395.86	438.1	MARCKS	363.709	1.30412	0.358147	3.64129	0.000271276	0.00579688
chr9	120600811	120714401	MEGF9	699	-	2185.67	2592.57	590.82	665.479	MEGF9	1291.4	-1.20607	0.331402	-3.63929	0.000273393	0.00582227
chr1	66271583	66374579	PDE4B	357	+	137.743	215.175	264.236	296.509	PDE4B	240.642	1.39215	0.383373	3.63133	0.000281968	0.0059945
chrX	57286884	57489196	FAAH2	857	+	1383.12	1751.64	393.88	428.105	FAAH2	845.353	-1.21358	0.334241	-3.63086	0.000282481	0.00599503
chr17	45263119	45316953	MAP3K14	3010	-	1152.03	1724.89	2024.82	2033.08	MAP3K14	1790.54	1.20746	0.332598	3.6304	0.000282984	0.00599535
chr4	40335409	40355217	CHRNA9	37	+	43.2581	55.8293	1.9793	5.83023	CHRNA9	21.2688	-2.88217	0.794399	-3.62812	0.000285491	0.00603806
chr1	9687731	9729114	PIK3CD	64	+	118.391	168.651	228.609	219.05	PIK3CD	191.302	1.34464	0.370964	3.62473	0.000289261	0.00610655
chr12	53479669	53493084	MAP3K12	181	-	118.391	162.835	221.681	216.551	MAP3K12	187.559	1.34525	0.371174	3.62432	0.000289723	0.00610655
chr19	41301587	41353550	TGFB1	41	-	261.825	336.139	426.539	441.431	TGFB1	380.59	1.24949	0.344855	3.62324	0.000290937	0.00612164
chr3	27110085	27311460	NEK10	25	-	357.448	424.535	555.193	539.712	NEK10	483.632	1.18887	0.328259	3.62176	0.000292605	0.0061462
chr15	78149451	78171945	IDH3A	1806	+	562.355	687.398	154.385	164.079	IDH3A	334.058	-1.25943	0.348296	-3.61597	0.000299223	0.0062745
chr19	48271449	48287608	ZNF114	243	+	130.913	202.381	41.5653	28.3182	ZNF114	83.4704	-1.58942	0.439708	-3.61471	0.000300686	0.00629442
chr10	13100219	13138308	OPTN	391	+	294.838	397.784	503.731	486.407	OPTN	434.264	1.21989	0.337537	3.61408	0.000301411	0.00629887
chr15	74782170	74803198	CSK	1602	+	660.255	903.737	210.795	200.726	CSK	420.53	-1.22408	0.338751	-3.61351	0.000302076	0.00630205
chrX	30304206	30309317	NR0B1	124	-	44.3964	62.808	4.94825	5.83023	NR0B1	23.5359	-2.60034	0.719808	-3.61255	0.000303202	0.00630414
chr16	67934506	67936779	PSMB10	162	-	72.8557	122.127	160.323	172.408	PSMB10	139.681	1.49033	0.412497	3.61294	0.000302744	0.00630414
chr22	46649958	46679790	GRAMD4	222	+	265.24	472.223	84.1202	82.4561	GRAMD4	189.624	-1.43821	0.398513	-3.60894	0.000307449	0.00638165
chr15	83016422	83067161	BTBD1	1911	-	1944.34	2363.44	555.193	599.68	BTBD1	1169.69	-1.18272	0.3278	-3.60805	0.000308503	0.00639176
chr4	155924118	155953812	CTSO	276	-	40.9813	53.5031	92.0374	85.7876	CTSO	72.203	1.61017	0.446321	3.60766	0.000308977	0.00639176
chr17	7352259	7354944	KCTD11	769	+	46.6732	77.9284	109.851	119.103	KCTD11	94.3682	1.59729	0.44283	3.60701	0.00030975	0.00639698
chr15	55340032	55408224	CCPG1	1610	-	1688.2	2041.26	464.145	519.723	CCPG1	1008.68	-1.2018	0.333468	-3.60396	0.000313409	0.00646169
chr10	69088191	69104805	SRGN	109	+	96.7615	130.268	20.7826	19.9893	SRGN	55.2492	-1.7791	0.493854	-3.60248	0.000315194	0.00648743
chr19	9751993	9768546	ZNF846	872	-	109.284	141.899	182.095	225.713	ZNF846	175.13	1.43189	0.39752	3.60205	0.000315713	0.00648743
chr10	110644455	110839468	RBM20	85	+	479.254	601.328	128.654	140.758	RBM20	287.148	-1.28742	0.357663	-3.59953	0.000318796	0.00652895
chr10	49454470	49538969	ERCC6	1651	-	1268.14	1676.04	2007.01	2001.43	ERCC6	1787.96	1.1537	0.320497	3.59971	0.000318568	0.00652895
chr11	95165513	95231125	SESN3	1932	-	1024.53	1136.36	260.278	299.007	SESN3	581.843	-1.22827	0.341403	-3.59771	0.000321029	0.00655283
chr8	38400215	38468556	FGFR1	1452	-	119.529	201.218	254.34	255.697	FGFR1	217.315	1.38107	0.383866	3.59779	0.000320937	0.00655283
chr11	77131437	77215241	MYO7A	55	+	52.365	63.9711	90.0581	128.265	MYO7A	91.1365	1.65483	0.460544	3.5932	0.000326641	0.00665633
chr1	22117313	22143024	WNT4	287	-	27.3209	54.6662	91.0477	76.6258	WNT4	66.2282	1.72372	0.48002	3.59093	0.000329505	0.00670358
chr11	8224309	8234607	LMO1	65	-	53.5034	82.5809	5.93789	9.99467	LMO1	30.7002	-2.34418	0.652951	-3.59013	0.000330507	0.00671285
chr11	59142895	59155039	FAM111A	242	+	175.309	239.601	311.739	302.339	FAM111A	266.63	1.2703	0.354007	3.58834	0.000332795	0.00674252
chr19	52527753	52564464	ZNF808	94	+	43.2581	50.0138	88.0788	86.6205	ZNF808	71.2871	1.60782	0.448093	3.58812	0.000333065	0.00674252
chr2	190964358	191014096	STAT1	2916	-	1086.01	1321.29	1615.11	1634.13	STAT1	1454.86	1.14167	0.318328	3.58647	0.000335181	0.00677418
chr17	45108959	45132439	PLCD3	3047	-	515.682	878.149	995.587	1069.43	PLCD3	901.3	1.2883	0.359303	3.58554	0.000336375	0.00678716
chr10	88880326	88975153	STAMBPL1	531	+	804.828	979.339	1153.93	1355.94	STAMBPL1	1119.46	1.21946	0.340147	3.5851	0.000336947	0.00678755
chr11	114296482	114313285	NNMT	127	+	475.839	525.726	658.117	761.261	NNMT	631.286	1.22644	0.342253	3.58343	0.000339116	0.00682006
chr11	32829861	32858120	PRRG4	216	+	97.8999	122.127	169.23	182.403	PRRG4	150.388	1.39174	0.388494	3.58238	0.000340476	0.00683622
chr11	111602527	111730855	SIK2	837	+	3902.33	4702.46	1234.09	1207.69	SIK2	2372.08	-1.11252	0.310885	-3.57856	0.000345495	0.00692568
chr8	143419182	143430632	MAFA	110	-	105.868	239.601	33.6481	29.984	MAFA	84.0964	-1.74177	0.486797	-3.57802	0.000346211	0.00692818
chr1	93561741	93848065	BCAR3	786	-	1650.64	2409.97	2811.59	2771.86	BCAR3	2480.41	1.16815	0.326516	3.57761	0.000346747	0.00692818
chrX	46573849	46598408	CHST7	293	+	50.0883	84.9071	111.83	134.095	CHST7	102.225	1.59709	0.446717	3.57518	0.000349987	0.00698156
chr15	79311231	79427432	TMED3	1429	+	1500.37	2008.69	462.166	480.577	TMED3	951.815	-1.18292	0.331337	-3.57015	0.000356783	0.00707122
chr7	151556124	151632140	PRKAG2	338	-	277.762	381.5	478	460.588	PRKAG2	412.087	1.21394	0.339986	3.57056	0.000356216	0.00707122
chr4	157076239	157172090	GLRB	359	+	214.014	261.7	328.563	374.8	GLRB	308.589	1.28689	0.360427	3.57046	0.000356354	0.00707122
chrX	15825806	15854723	AP1S2	359	-	108.145	124.453	169.23	204.058	AP1S2	160.598	1.41	0.394847	3.57101	0.000355602	0.00707122
chr19	11767141	11784078	ZNF441	91	+	18.2139	20.936	49.4825	46.6418	ZNF441	36.8224	1.99272	0.558338	3.56903	0.00035831	0.00709004
chr3	105366980	105576900	ALCAM	1499	+	1337.59	1751.64	2067.38	2123.87	ALCAM	1874.87	1.15218	0.322941	3.56775	0.000360054	0.00711309
chr14	21070387	21090248	ARHGEF40	260	+	111.56	195.403	256.319	229.878	ARHGEF40	205.903	1.36209	0.382207	3.56375	0.0003656	0.00721106
chr6	14117826	14136918	CD83	1837	+	301.668	414.067	83.1305	88.2863	CD83	187.753	-1.34854	0.378828	-3.55977	0.000371184	0.00730947
chr6	52362210	52529886	EFHC1	295	+	540.726	790.915	916.415	968.651	EFHC1	833.483	1.21835	0.342306	3.55924	0.000371924	0.00731233
chr12	26335352	26833101	ITPR2	2423	-	1913.6	2440.21	2875.92	2974.25	ITPR2	2626.08	1.13872	0.320271	3.55547	0.000377299	0.00740155
chr5	139648396	139683882	CXXC5	453	+	515.682	826.972	965.897	953.659	CXXC5	842.542	1.22567	0.344753	3.55522	0.000377667	0.00740155
chr16	56608686	56609497	MT2A	634	+	93.3464	145.389	189.023	194.063	MT2A	163.062	1.39518	0.392583	3.55385	0.000379636	0.0074283
chr15	77041404	77071024	TSPAN3	1758	-	990.382	1401.55	306.791	321.495	TSPAN3	644.239	-1.21404	0.341975	-3.55008	0.000385112	0.00752345
chr16	89644435	89657617	CHMP1A	2208	-	178.724	294.267	372.108	335.654	CHMP1A	304.807	1.2802	0.360942	3.54683	0.000389891	0.00760473
chr13	113324164	113364044	GRTP1	507	-	193.523	311.714	57.3996	55.8036	GRTP1	129.701	-1.45326	0.410059	-3.54403	0.000394062	0.00767262
chrX	46599251	46759039	SLC9A7	830	-	375.662	505.953	606.655	633.829	SLC9A7	549.246	1.20673	0.340532	3.54366	0.00039462	0.00767262
chr12	106302882	106347003	TCP11L2	100	+	150.265	172.14	231.578	253.198	TCP11L2	211.161	1.30466	0.368283	3.54256	0.000396261	0.00769235
chr9	95442980	95507344	PTCH1	610	-	533.896	712.987	877.819	817.065	PTCH1	753.283	1.14282	0.322764	3.54072	0.000399035	0.00772179
chr16	50742174	50801935	CYLD	400	+	363.14	444.308	559.152	557.203	CYLD	495.698	1.17412	0.331576	3.54102	0.000398576	0.00772179
chr15	78277835	78299524	WDR61	2048	-	778.645	1017.72	226.63	244.037	WDR61	484.084	-1.21602	0.344002	-3.53492	0.000407898	0.0078809
chr12	111405991	111451623	SH2B3	395	+	177.586	272.168	332.522	338.153	SH2B3	291.299	1.28869	0.364623	3.53431	0.000408844	0.00788678
chr7	149874073	149891204	ATP6V0E2	249	+	51.2267	81.4177	115.789	116.605	ATP6V0E2	96.5067	1.51915	0.430738	3.52686	0.000420522	0.00809934
chr6	27388845	27403904	ZNF391	291	+	54.6418	66.2973	100.944	110.774	ZNF391	88.481	1.52414	0.433058	3.51949	0.000432377	0.00831463
chr1	67685291	67688334	GADD45A	2354	+	157.095	255.884	293.926	346.482	GADD45A	277.487	1.36375	0.387583	3.51861	0.000433816	0.00832926
chr5	160249106	160312493	CCNJL	711	-	265.24	358.238	458.208	412.28	CCNJL	382.911	1.17713	0.33483	3.51561	0.000438743	0.00841072
chr2	112138486	112188218	FBLN7	179	+	178.724	276.82	345.388	325.66	FBLN7	291.16	1.26202	0.359067	3.51471	0.000440231	0.00842611
chr14	69879491	70032366	SMOC1	1396	+	4099.27	5703.89	1252.9	1380.93	SMOC1	2662.37	-1.17464	0.334489	-3.51173	0.000445196	0.00850788
chr3	111674748	111846447	PLCXD2	593	+	374.524	494.322	594.779	612.174	PLCXD2	536.041	1.1861	0.337884	3.51037	0.000447486	0.00850937
chr20	10637684	10673926	JAG1	1653	-	142.296	162.835	215.743	245.702	JAG1	201.16	1.31774	0.37538	3.51041	0.000447415	0.00850937
chr17	42682618	42699993	CNTNAP1	153	+	40.9813	60.4818	97.9753	86.6205	CNTNAP1	75.3085	1.55681	0.44353	3.51004	0.000448044	0.00850937
chr19	53991452	54012669	CACNG6	22	+	13.6604	19.7729	41.5653	44.976	CACNG6	33.1078	2.08768	0.594745	3.5102	0.000447767	0.00850937
chr16	74999111	75110994	ZNRF1	1460	+	628.38	914.205	1083.67	1026.12	ZNRF1	936.58	1.15519	0.329217	3.50889	0.000449977	0.0085329
chr19	40421589	40425918	SERTAD1	14512	-	330.127	516.421	599.727	616.338	SERTAD1	534.324	1.23683	0.352535	3.50841	0.000450802	0.00853537
chr2	120253003	120294710	RALB	547	+	199.215	268.679	337.47	335.654	RALB	295.19	1.23231	0.351618	3.50468	0.000457151	0.00864227
chr3	184561860	184582408	EPHB3	256	+	19.3523	32.5671	50.4721	67.4641	EPHB3	46.9481	1.92605	0.549727	3.50365	0.000458934	0.00866264
chr14	79131864	79868290	NRXN3	34	+	136.604	154.694	235.536	190.732	NRXN3	183.8	1.22915	0.350956	3.50228	0.00046129	0.00869376
chr6	10980759	11044261	ELOVL2	65	-	62.6104	100.028	130.634	144.923	ELOVL2	116.137	1.48268	0.424011	3.4968	0.00047087	0.00886072
chr10	52314355	52318042	DKK1	1088	+	502.021	625.754	726.402	847.049	DKK1	703.169	1.20676	0.34557	3.4921	0.000479245	0.00900453
chr20	56629381	56639283	TFAP2C	3332	+	182.139	309.387	346.377	408.116	TFAP2C	327.806	1.34983	0.386595	3.49158	0.000480174	0.00900821
chr15	45023281	45077185	SORD	1933	+	1611.93	2243.64	498.783	537.214	SORD	1046.51	-1.17776	0.337515	-3.48951	0.0004839	0.00906427
chr2	24123581	24169640	FAM228B	2673	+	232.228	433.84	483.938	533.882	FAM228B	440.905	1.33709	0.383393	3.48752	0.000487516	0.0091181
chr10	125895913	126009592	FANK1	257	+	137.743	227.97	249.392	332.323	FANK1	252.124	1.41502	0.407076	3.47605	0.000508854	0.00950273
chr19	47309344	47322066	C5AR1	129	+	138.881	190.75	37.6067	34.1485	C5AR1	83.9489	-1.50604	0.433505	-3.47409	0.000512586	0.0095579
chr22	37367960	37427438	ELFN2	41	-	71.7173	122.127	157.354	160.748	ELFN2	134.501	1.42795	0.411588	3.46936	0.000521707	0.00971324
chr19	6677704	6720574	C3	97	-	145.711	181.445	249.392	224.047	C3	206.043	1.22701	0.353712	3.46895	0.0005225	0.00971329
chr7	130293232	130324180	CPA4	767	+	952.816	1366.65	1552.76	1590.82	CPA4	1406.03	1.15163	0.33203	3.46846	0.00052346	0.00971642
chr15	38454228	38487710	FAM98B	2414	+	731.972	833.95	229.599	213.22	FAM98B	430.771	-1.12589	0.325103	-3.46318	0.000533828	0.00987903
chr22	39014346	39020352	APOBEC3C	378	+	42.1197	63.9711	91.0477	100.78	APOBEC3C	79.5073	1.57482	0.454722	3.46327	0.000533658	0.00987903
chr21	46098203	46132849	COL6A2	57	+	7.96859	19.7729	37.6067	41.6445	COL6A2	29.7986	2.23904	0.646813	3.46165	0.000536879	0.00992055
chr6	75084326	75205962	COL12A1	927	-	1509.48	1931.93	2277.18	2212.99	COL12A1	2027.01	1.08866	0.314593	3.46052	0.000539135	0.00994727
chr7	100539291	100568220	AGFG2	559	+	315.329	486.18	592.8	525.553	AGFG2	491.395	1.17654	0.340128	3.45913	0.000541929	0.00998384
chr2	231198752	231374837	ARMC9	296	+	696.683	959.566	1091.58	1161.88	ARMC9	1009.09	1.16118	0.335776	3.45821	0.000543776	0.0100029
chr12	1594388	1647212	WNT5B	348	+	140.02	219.828	261.267	282.35	WNT5B	236.081	1.31488	0.380379	3.45675	0.000546733	0.0100422
chr7	50590063	50793367	GRB10	468	-	621.55	809.525	964.908	939.499	GRB10	854.387	1.11739	0.323508	3.45399	0.000552365	0.0101305
chr14	67533187	67589612	PLEKHH1	614	+	404.122	547.825	109.851	126.599	PLEKHH1	252.864	-1.28582	0.372348	-3.45328	0.00055381	0.0101419
chrX	151953124	151974603	GABRE	5230	-	718.312	887.453	1052.99	1080.26	GABRE	960.665	1.12057	0.324637	3.45178	0.000556902	0.0101834
chr2	191245520	191425389	MYO1B	2853	+	5176.17	6400.6	1647.77	1678.27	MYO1B	3206.82	-1.08928	0.315687	-3.45052	0.000559513	0.0102159
chr15	64072565	64093755	CIAO2A	2575	-	768.4	1008.42	263.247	238.206	CIAO2A	487.633	-1.12956	0.327555	-3.44848	0.000563758	0.0102781
chr19	12995590	13098796	NFIX	172	+	299.391	443.145	514.618	529.718	NFIX	461.912	1.2056	0.350129	3.44329	0.000574679	0.0104617
chr1	33081228	33123492	AZIN2	34	+	30.736	26.7515	63.3375	55.8036	AZIN2	47.1512	1.73687	0.505183	3.43811	0.000585789	0.0106325
chr17	69415314	69553865	MAP2K6	214	+	942.571	1248.02	290.957	305.67	MAP2K6	596.898	-1.16257	0.338107	-3.43846	0.000585023	0.0106325
chr22	39097352	39104067	APOBEC3H	42	+	3.41511	10.468	28.6998	25.8196	APOBEC3H	19.2241	2.67524	0.778243	3.43754	0.000587034	0.0106393
chr1	203305593	203309602	BTG2	14155	+	91.0696	150.041	181.106	201.559	BTG2	164.164	1.38979	0.404495	3.43586	0.000590686	0.0106898
chr5	145936727	146081791	SH3RF2	406	+	313.052	516.421	574.986	619.67	SH3RF2	525.915	1.24716	0.363367	3.43223	0.000598636	0.0108109
chr17	2055180	2063241	HIC1	75	+	20.4907	34.8933	56.41	62.4667	HIC1	47.3123	1.8229	0.531209	3.43161	0.000600018	0.0108109
chrX	153802166	153830818	PDZD4	26	-	42.1197	53.5031	90.0581	80.7903	PDZD4	70.1164	1.53024	0.445917	3.43167	0.000599869	0.0108109
chr17	38428540	38512385	ARHGAP23	40	+	759.293	1177.07	1324.15	1320.13	ARHGAP23	1177.75	1.16032	0.338518	3.42764	0.000608847	0.0109539
chr7	150323391	150338156	LRRC61	779	+	657.978	950.261	1121.27	1021.12	LRRC61	956.751	1.11228	0.324886	3.42361	0.000617947	0.0111014
chr12	32399625	32646050	FGD4	2465	+	1491.27	1864.47	2188.11	2146.36	FGD4	1964.29	1.0749	0.314262	3.42038	0.00062533	0.0112176
chr7	18509391	19002416	HDAC9	661	+	5573.46	6749.53	1702.2	1813.2	HDAC9	3410.47	-1.09435	0.319988	-3.41996	0.000626295	0.0112185
chr2	30147062	30160533	YPEL5	623	+	174.171	297.756	327.574	386.461	YPEL5	311.515	1.32921	0.388758	3.41912	0.000628241	0.011237
chr3	156674677	156706770	TIPARP	6172	+	1502.65	1970.31	2253.43	2285.45	TIPARP	2052.84	1.09668	0.32101	3.41633	0.000634718	0.0113364
chr1	220786974	220819659	MARC1	1286	+	2729.81	3423.03	897.612	887.027	MARC1	1707.99	-1.07924	0.316041	-3.41487	0.000638125	0.0113807
chr2	209424122	209734118	MAP2	367	+	373.386	398.947	114.799	97.4481	MAP2	210.18	-1.17955	0.345781	-3.41127	0.00064662	0.0115155
chr8	124973386	124979389	ZNF572	860	+	171.894	295.43	329.553	372.302	ZNF572	306.049	1.3134	0.385064	3.41085	0.000647606	0.0115163
chr16	19168326	19268332	SYT17	59	+	224.259	265.189	342.419	331.49	SYT17	299.138	1.16376	0.341498	3.40782	0.00065484	0.0116281
chr15	72751369	72783650	ADPGK	3116	-	1060.96	1396.9	353.305	343.15	ADPGK	676.672	-1.11486	0.32745	-3.40466	0.000662457	0.0117464
chr2	205682565	205798133	NRP2	621	+	461.04	693.214	792.709	782.083	NRP2	701.242	1.15705	0.340027	3.40283	0.000666924	0.0118086
chr17	56791913	56833789	C17orf67	413	-	227.674	282.636	345.388	366.471	C17orf67	316.386	1.19446	0.351257	3.40052	0.000672576	0.0118915
chr21	46635756	46665124	PRMT2	765	+	252.718	332.65	414.663	383.962	PRMT2	354.446	1.14688	0.337429	3.39887	0.00067665	0.0119464
chr1	32680360	32703117	SYNC	727	-	261.825	419.883	474.042	498.068	SYNC	428.603	1.22914	0.361732	3.39794	0.000678945	0.0119697
chr20	36092793	36232799	EPB41L1	212	+	405.26	638.548	748.175	682.969	EPB41L1	633.292	1.15529	0.340083	3.39709	0.000681056	0.0119897
chr1	145959441	145964454	ANKRD34A	1527	-	144.573	187.261	249.392	224.047	ANKRD34A	206.898	1.20711	0.355448	3.39603	0.000683703	0.0120191
chr17	42402449	42423182	CAVIN1	6625	-	442.826	604.818	711.558	687.967	CAVIN1	626.76	1.12266	0.330976	3.39197	0.000693931	0.0121815
chr2	68467655	68655862	APLF	1746	+	373.386	439.656	537.379	550.54	APLF	488.856	1.12971	0.333245	3.39002	0.00069887	0.0122507
chr11	22813799	22829734	SVIP	3259	-	228.812	307.061	344.398	428.105	SVIP	343.079	1.26212	0.372836	3.38517	0.000711334	0.0124514
chr16	89575855	89597246	CPNE7	945	+	224.259	400.11	447.321	466.418	CPNE7	399.475	1.26715	0.374487	3.3837	0.00071515	0.0124919
chr22	35606764	35622446	MB	80	-	44.3964	65.1342	100.944	88.2863	MB	78.1852	1.48089	0.43768	3.3835	0.000715683	0.0124919
chr11	819647	825573	PNPLA2	6404	+	175.309	309.387	345.388	375.633	PNPLA2	314.529	1.29545	0.3833	3.37972	0.000725593	0.0126469
chr9	16409503	16705002	BNC2	188	-	797.998	901.411	1077.73	1136.89	BNC2	1005.34	1.09486	0.324028	3.37891	0.000727745	0.0126665
chr7	159028175	159106286	VIPR2	49	-	39.843	54.6662	92.0374	75.7929	VIPR2	68.5964	1.51246	0.447774	3.37772	0.000730884	0.0127031
chr3	46163567	46266706	CCR3	119	+	151.403	190.75	44.5342	35.8143	CCR3	88.7333	-1.41101	0.417838	-3.37694	0.000732974	0.0127215
chr12	59596284	59789855	SLC16A7	123	+	646.594	849.071	984.701	976.979	SLC16A7	885.086	1.09889	0.32561	3.37488	0.000738488	0.0127991
chr18	47808957	47930782	SMAD2	343	-	5846.67	6867.01	1754.65	1900.65	SMAD2	3529.79	-1.08149	0.320769	-3.37156	0.000747427	0.0129357
chr2	150468195	150487591	RND3	2718	-	1542.49	1767.93	2093.11	2132.2	RND3	1926.97	1.06101	0.314756	3.37089	0.000749249	0.012949
chr2	113215997	113240886	PAX8	25	-	47.8116	53.5031	86.0995	89.9521	PAX8	73.5057	1.50624	0.447079	3.36907	0.000754221	0.0130167
chr21	41420666	41459214	MX1	196	+	83.101	103.517	144.489	142.424	MX1	123.371	1.32493	0.393612	3.36608	0.000762437	0.01314
chr8	47736909	47738084	CEBPD	7971	-	309.637	496.648	533.421	616.338	CEBPD	509.792	1.24077	0.368684	3.3654	0.000764319	0.013154
chr13	20138255	20160942	GJA3	92	-	50.0883	60.4818	89.0684	100.78	GJA3	79.8945	1.49949	0.445958	3.36241	0.000772664	0.013279
chr1	205434885	205441095	BLACAT1	130	-	100.177	139.573	181.106	177.405	BLACAT1	155.281	1.28607	0.382671	3.36076	0.00077727	0.0133395
chr12	101877728	102012130	DRAM1	262	+	453.071	618.775	725.413	692.131	DRAM1	636.354	1.10655	0.329436	3.35893	0.000782453	0.0134097
chr1	153561108	153566527	S100A2	297	-	100.177	147.715	187.044	184.901	S100A2	161.003	1.29293	0.385239	3.35619	0.000790244	0.0135244
chr12	56341597	56360036	STAT2	2586	-	153.68	204.707	259.288	247.368	STAT2	222.81	1.20161	0.358143	3.35511	0.00079333	0.0135583
chr19	3538261	3557505	MFSD12	945	-	1681.37	2791.47	535.4	623.834	MFSD12	1201.71	-1.2176	0.362976	-3.35448	0.000795138	0.0135704
chr11	72814501	72843674	ATG16L2	1210	+	317.605	529.215	583.893	608.009	ATG16L2	527.229	1.20994	0.360919	3.3524	0.000801146	0.0136539
chr11	75422394	75430096	KLHL35	393	-	167.34	279.147	319.657	329.824	KLHL35	284.327	1.25587	0.375088	3.34818	0.000813427	0.013844
chr17	39063313	39153720	PLXDC1	41	-	40.9813	66.2973	89.0684	99.9467	PLXDC1	78.9122	1.53994	0.46028	3.34566	0.00082088	0.0139516
chr7	27830573	28180537	JAZF1	54	-	1259.04	1488.78	1729.91	1779.05	JAZF1	1600.73	1.06333	0.318245	3.34122	0.000834113	0.0141569
chr6	170282206	170290850	DLL1	1584	-	84.2394	175.63	221.681	191.565	DLL1	174.33	1.36563	0.408898	3.33979	0.000838416	0.0142103
chr2	144364364	144517300	ZEB2	172	-	873.13	1102.63	1285.55	1239.34	ZEB2	1146.99	1.05738	0.317069	3.33484	0.000853484	0.0144457
chr17	38671703	38674863	EPOP	2213	-	137.743	233.785	262.257	290.678	EPOP	241.475	1.29753	0.389503	3.33125	0.000864579	0.0146134
chr15	78438326	78501453	IREB2	484	+	2688.83	3150.87	917.405	856.21	IREB2	1643.74	-1.02087	0.306688	-3.3287	0.000872535	0.0147276
chr1	203128379	203167405	ADORA1	166	+	38.7046	51.1769	74.2237	87.4534	ADORA1	67.3871	1.57233	0.472528	3.32748	0.000876356	0.0147718
chr17	38530031	38606411	SRCIN1	232	-	144.573	201.218	241.474	253.198	SRCIN1	217.962	1.23071	0.370841	3.3187	0.000904372	0.0152232
chr12	54395261	54419167	ITGA5	692	-	166.202	238.438	277.102	297.342	ITGA5	254.015	1.22307	0.36901	3.31447	0.000918183	0.0154345
chr2	10056780	10080152	CYS1	25	-	11.3837	27.9147	46.5135	47.4747	CYS1	36.3367	1.97364	0.596013	3.31141	0.000928279	0.0155745
chr2	74421826	74425755	WDR54	736	+	33.0127	65.1342	85.1098	94.1165	WDR54	74.0484	1.59252	0.481063	3.31041	0.000931582	0.0155745
chr7	139043515	139109301	ZC3HAV1	1163	-	1591.44	2119.19	2343.49	2418.71	ZC3HAV1	2168.5	1.07286	0.324057	3.31071	0.000930605	0.0155745
chr15	32445106	32455556	GOLGA8O	429	-	58.0569	91.8857	8.90684	13.3262	GOLGA8O	35.2566	-2.01086	0.607419	-3.31051	0.000931277	0.0155745
chr12	8914320	8941467	PHC1	69	+	58.0569	69.7866	119.748	87.4534	PHC1	86.1798	1.36492	0.412496	3.30893	0.000936535	0.0156361
chr1	28259588	28282491	SESN2	4556	+	199.215	303.572	338.46	373.135	SESN2	315.398	1.22305	0.369723	3.30803	0.000939539	0.0156526
chrX	57118551	57121445	SPIN2B	1293	-	55.7802	123.29	145.478	156.583	SPIN2B	127.109	1.47751	0.446665	3.30787	0.000940075	0.0156526
chr8	26383139	26505636	BNIP3L	773	+	598.783	813.014	911.467	932.836	BNIP3L	834.597	1.09742	0.332228	3.3032	0.000955868	0.0158941
chr7	73593194	73624452	MLXIPL	2487	-	223.121	341.955	79.1719	65.7983	MLXIPL	150.158	-1.27609	0.386399	-3.30252	0.000958192	0.0159112
chr4	186191397	186213463	CYP4V2	215	+	81.9627	112.822	134.592	169.909	CYP4V2	132.25	1.37979	0.418684	3.29555	0.000982291	0.0162674
chr7	150323391	150332721	ZBED6CL	779	+	434.858	690.888	791.719	713.786	ZBED6CL	670.896	1.11797	0.339232	3.29559	0.000982165	0.0162674
chr17	42020188	42025644	NKIRAS2	1599	+	251.58	338.465	388.932	413.946	NKIRAS2	359.539	1.1603	0.35221	3.29434	0.000986526	0.0163155
chrX	153861514	153886072	L1CAM	356	-	241.335	354.749	383.984	452.259	L1CAM	373.116	1.21792	0.369834	3.29315	0.000990713	0.0163627
chr16	89217790	89237071	ZNF778	1532	+	228.812	347.77	390.911	408.116	ZNF778	355.271	1.18616	0.360302	3.29213	0.000994305	0.016378
chr19	21291160	21329300	ZNF708	544	-	237.919	272.168	346.377	333.989	ZNF708	304.974	1.11696	0.339257	3.29237	0.000993453	0.016378
chr14	37589552	37595174	FOXA1	1323	-	202.63	329.16	357.263	400.62	FOXA1	335.49	1.23613	0.375868	3.28874	0.00100639	0.0165549
chr1	92832737	92961379	DIPK1A	245	-	249.303	287.288	351.325	370.636	DIPK1A	324.435	1.14054	0.346902	3.28777	0.00100983	0.0165893
chr10	102395790	102402524	NFKB2	509	+	109.284	200.055	237.516	225.713	NFKB2	200.023	1.28876	0.392036	3.28736	0.00101133	0.0165917
chr1	222928510	223005995	DISP1	1050	+	605.613	605.981	168.24	173.241	DISP1	334.196	-1.12071	0.341154	-3.28506	0.0010196	0.0166551
chr4	6693953	6697170	S100P	752	+	80.8243	112.822	13.8551	19.9893	S100P	47.1822	-1.77652	0.540949	-3.28409	0.00102313	0.0166551
chr9	116425225	116687153	ASTN2	534	-	310.775	352.423	436.435	433.935	ASTN2	392.868	1.09736	0.334137	3.28417	0.00102283	0.0166551
chr11	6235241	6244429	CNGA4	497	+	11.3837	27.9147	43.5446	49.9734	CNGA4	36.4793	1.97998	0.602606	3.2857	0.00101728	0.0166551
chr13	43879189	43893932	LACC1	372	+	60.3336	84.9071	114.799	116.605	LACC1	98.6558	1.3814	0.420629	3.28412	0.00102301	0.0166551
chr15	64155812	64162931	PPIB	2359	-	428.027	635.058	144.489	142.424	PPIB	288.141	-1.18259	0.360102	-3.28403	0.00102332	0.0166551
chr14	52552930	52637713	GPR137C	541	+	59.1953	62.808	95.996	103.278	GPR137C	84.7501	1.41979	0.432501	3.28273	0.00102806	0.01671
chr10	15102584	15168593	NMT2	2129	-	458.763	605.981	669.992	740.439	NMT2	638.35	1.12628	0.343174	3.28196	0.00103088	0.0167338
chr1	200029324	200177420	NR5A2	69	+	86.5162	82.5809	122.716	139.093	NR5A2	113.402	1.34766	0.41105	3.27858	0.00104331	0.0169132
chr21	41885112	41953880	C2CD2	1001	-	344.926	487.343	550.245	556.37	C2CD2	497.563	1.12175	0.342536	3.27483	0.00105724	0.0171164
chr15	40894555	40903975	VPS18	1160	+	418.92	576.903	135.582	135.761	VPS18	270.962	-1.1682	0.357038	-3.27193	0.00106814	0.0172702
chr1	200891626	200915742	INAVA	68	+	42.1197	80.2546	102.924	106.61	INAVA	87.649	1.49177	0.45607	3.27092	0.00107198	0.0173014
chr9	113151087	113164140	SLC31A2	1481	+	81.9627	131.432	166.261	156.583	SLC31A2	138.97	1.30011	0.397506	3.27068	0.00107289	0.0173014
chr1	197916113	197935478	LHX9	117	+	20.4907	17.4467	40.5756	45.8089	LHX9	34.0431	1.90073	0.58306	3.25992	0.00111445	0.017948
chr10	93566756	93604480	FFAR4	73	+	14.7988	22.0991	41.5653	43.3103	FFAR4	33.157	1.91343	0.587747	3.25554	0.00113177	0.0182032
chr16	84476355	84504557	MEAK7	1159	-	490.638	596.676	690.775	705.457	MEAK7	635.478	1.07057	0.329032	3.25369	0.00113918	0.0182983
chr4	48016860	48040173	NIPAL1	102	+	81.9627	95.3751	131.623	135.761	NIPAL1	115.961	1.30112	0.400124	3.2518	0.00114679	0.0183965
chr11	45922759	45929096	LARGE2	155	+	34.1511	70.9497	3.9586	7.49601	LARGE2	23.4117	-2.43436	0.748813	-3.25095	0.0011502	0.0184271
chr2	20447150	20449445	RHOB	13507	+	1226.02	2049.4	427.528	460.588	RHOB	890.366	-1.16199	0.357925	-3.24645	0.00116852	0.0186963
chr2	55865967	55923710	EFEMP1	613	-	581.707	706.008	804.585	843.717	EFEMP1	752.129	1.06924	0.329441	3.24562	0.00117194	0.0187229
chr21	36135156	36146562	CBR3	328	+	51.2267	112.822	180.116	197.395	CBR3	147.846	1.92889	0.594364	3.24531	0.00117323	0.0187229
chr11	86945679	86955317	FZD4	3240	-	70.579	116.311	134.592	159.082	FZD4	126.796	1.38211	0.425956	3.24472	0.00117567	0.0187376
chr1	15490832	15524136	CASP9	1848	-	297.115	389.642	88.0788	92.4507	CASP9	185.124	-1.21611	0.374885	-3.24397	0.00117877	0.0187617
chr3	18345377	18425256	SATB1	48	-	198.076	239.601	281.06	320.662	SATB1	269.794	1.18162	0.364292	3.24361	0.00118024	0.0187617
chr9	121268246	121332843	GSN	146	+	236.781	294.267	347.367	362.307	GSN	319.297	1.1305	0.348915	3.24005	0.0011951	0.0189489
chr11	129815928	129860003	TMEM45B	45	+	38.7046	50.0138	81.1512	72.4614	TMEM45B	63.5376	1.48453	0.458141	3.24034	0.00119388	0.0189489
chr17	72121098	72126416	SOX9	892	+	5.69185	22.0991	54.4307	65.7983	SOX9	42.7884	2.85618	0.882475	3.23656	0.00120981	0.0191574
chr3	16884359	17090604	PLCL2	87	+	4092.44	4990.91	1305.35	1388.43	PLCL2	2545.38	-1.0385	0.321175	-3.23343	0.00122312	0.0193183
chr11	94128954	94181968	PANX1	1566	+	583.984	765.327	852.088	877.866	PANX1	787.962	1.07063	0.331104	3.2335	0.00122282	0.0193183
chr1	180154956	180204030	QSOX1	968	+	253.857	360.564	433.466	377.299	QSOX1	362.223	1.09238	0.338126	3.23069	0.0012349	0.0194794
chr15	72474410	72602987	ARIH1	3248	+	3871.6	4975.79	1269.72	1343.45	ARIH1	2474.68	-1.04419	0.323598	-3.22682	0.00125173	0.0197196
chr4	7040849	7043845	CCDC96	97	-	20.4907	47.6875	71.2547	63.2996	CCDC96	53.766	1.68038	0.520854	3.2262	0.00125447	0.0197374
chr1	204073192	204127743	SOX13	7601	+	541.864	852.56	896.622	957.823	SOX13	836.14	1.13064	0.350634	3.22456	0.00126168	0.0198002
chrX	154886429	154888061	F8A1	1019	+	58.0569	122.127	147.458	144.09	F8A1	123.336	1.40517	0.435742	3.22477	0.00126072	0.0198002
chr15	101175727	101251898	CHSY1	1755	-	1816.84	2377.4	599.727	627.999	CHSY1	1169.25	-1.05851	0.328346	-3.22376	0.00126519	0.0198299
chr8	11421476	11466715	FAM167A	190	-	130.913	202.381	239.495	231.543	FAM167A	207.232	1.20492	0.374037	3.22139	0.00127572	0.0199694
chr20	44714938	44728509	CCN5	740	+	754.74	981.665	1081.69	1124.4	CCN5	1008.34	1.05858	0.328694	3.22057	0.00127938	0.0200012
chr4	73571550	73620416	RASSF6	32	-	46.6732	33.7302	68.2858	77.4587	RASSF6	60.5827	1.57069	0.48783	3.21975	0.00128305	0.0200331
chr5	167295211	168264157	TENM2	33	+	541.864	639.711	784.792	682.137	TENM2	668.907	1.00172	0.311184	3.21906	0.00128613	0.0200473
chr13	97222413	97394120	MBNL2	1093	+	2332.52	2989.19	3350.95	3189.13	MBNL2	3007.05	0.999805	0.310648	3.21845	0.00128885	0.0200473
chr15	55319056	55355648	PIGB	342	+	796.859	1016.56	251.371	266.525	PIGB	501.802	-1.09378	0.339834	-3.21859	0.00128823	0.0200473
chr1	202010697	202017183	ELF3	5440	+	372.247	604.818	637.334	683.802	ELF3	592.698	1.15539	0.359184	3.21672	0.00129667	0.0201435
chr13	85792790	85799302	SLITRK6	22	-	1.13837	1.16311	14.8447	13.3262	SLITRK6	9.02633	4.30307	1.33899	3.21367	0.00131052	0.0203329
chr7	24698355	24757347	GSDME	578	-	1312.54	1852.84	458.208	462.254	GSDME	879.163	-1.07159	0.333489	-3.21327	0.00131231	0.020335
chr7	29806587	29917066	WIPF3	34	+	38.7046	48.8506	72.2444	79.9574	WIPF3	63.7506	1.51498	0.471549	3.21278	0.00131457	0.0203443
chr7	2251770	2314325	SNX8	1179	-	439.411	658.321	723.433	709.622	SNX8	646.824	1.09262	0.340311	3.21064	0.0013244	0.0204707
chr15	74919791	74937988	COX5A	1569	-	824.18	982.828	259.288	267.358	COX5A	503.161	-1.06888	0.333176	-3.20817	0.00133582	0.0206212
chr12	57459419	57472268	GLI1	262	+	46.6732	55.8293	81.1512	89.9521	GLI1	72.4529	1.45609	0.454131	3.20632	0.00134443	0.0207281
chr10	3775996	3785155	KLF6	608	-	371.109	498.974	554.203	577.192	KLF6	513.278	1.09246	0.34119	3.20191	0.00136519	0.0210218
chr4	85475270	86002668	ARHGAP24	128	+	253.857	317.529	374.087	374.8	ARHGAP24	338.213	1.09775	0.343054	3.19993	0.00137463	0.0211143
chr7	27193503	27200088	HOXA13	52	-	40.9813	62.808	78.1823	99.9467	HOXA13	75.4886	1.51633	0.473832	3.20015	0.00137357	0.0211143
chr10	24583609	24724561	ARHGAP21	1961	-	4660.49	5623.64	1530	1582.49	ARHGAP21	2899.18	-1.01272	0.316612	-3.19862	0.00138089	0.021184
chr15	100559369	100602109	LINS1	1364	-	901.589	1158.46	297.884	304.005	LINS1	573.609	-1.06521	0.333513	-3.19391	0.00140358	0.0215052
chr14	101561570	101563452	DIO3	663	+	4.55348	8.14177	25.7309	20.8222	DIO3	16.455	2.55864	0.801924	3.19062	0.00141966	0.0217245
chr22	49994513	50006343	IL17REL	262	-	53.5034	73.276	9.89649	9.99467	IL17REL	29.9911	-1.97055	0.617836	-3.18945	0.00142545	0.021786
chr3	184371935	184380094	THPO	75	-	20.4907	50.0138	2.96895	2.49867	THPO	14.8538	-2.99919	0.940755	-3.18807	0.00143225	0.0218628
chr14	67386984	67412070	PLEK2	115	-	58.0569	53.5031	84.1202	99.1139	PLEK2	78.2788	1.43635	0.450806	3.18618	0.00144165	0.0219788
chr12	91102629	91111406	LUM	195	-	52.365	72.1129	97.9753	100.78	LUM	84.7567	1.38547	0.434991	3.18506	0.00144724	0.0220368
chr4	674598	682033	MYL5	766	+	307.36	519.91	539.359	588.853	MYL5	505.262	1.17035	0.368101	3.17942	0.00147573	0.0224427
chr2	238848157	238910534	TWIST2	696	+	258.41	439.656	470.083	482.243	TWIST2	424.884	1.16323	0.366036	3.17793	0.00148332	0.0225303
chr1	145720922	145739288	CD160	66	+	9.10696	15.1204	36.617	28.3182	CD160	24.1033	2.10078	0.661482	3.17587	0.00149389	0.022635
chr15	70047790	70097828	TLE3	1629	-	2076.39	2907.78	742.237	741.272	TLE3	1394.53	-1.03904	0.32716	-3.17595	0.00149348	0.022635
chr19	14690146	14733746	ZNF333	390	+	108.145	174.467	194.961	214.886	ZNF333	180.311	1.25832	0.396413	3.17427	0.00150214	0.0227319
chr8	123182758	123210079	FAM83A	1883	+	1180.49	1677.21	428.518	416.445	FAM83A	797.145	-1.05204	0.331531	-3.17329	0.00150723	0.0227809
chr16	84294851	84329844	WFDC1	150	+	323.297	426.862	86.0995	106.61	WFDC1	201.651	-1.22991	0.387865	-3.17098	0.00151926	0.0229345
chr10	121478334	121598354	FGFR2	666	-	2905.12	3934.8	997.566	1036.95	FGFR2	1915.93	-1.03549	0.326727	-3.16928	0.00152818	0.0230409
chr11	17276835	17349980	NUCB2	287	+	362.002	461.755	518.576	539.712	NUCB2	482.042	1.07409	0.338994	3.16847	0.00153243	0.0230766
chr16	56625847	56627112	MT1E	654	+	273.209	353.586	367.16	491.405	MT1E	388.863	1.19668	0.377777	3.16769	0.00153657	0.0231106
chr9	69325285	69392558	FAM189A2	436	+	154.818	211.686	47.5032	43.3103	FAM189A2	96.7203	-1.31829	0.416472	-3.16539	0.00154877	0.0232656
chr1	205381378	205441095	LEMD1	130	-	147.988	194.239	240.485	222.382	LEMD1	205.973	1.1337	0.358238	3.16465	0.00155269	0.023296
chr2	204545543	205620162	PARD3B	546	+	2543.12	3164.82	3478.62	3458.99	PARD3B	3209.97	0.988811	0.313282	3.1563	0.00159783	0.0239441
chr4	42408373	42657003	ATP8A1	127	-	221.982	294.267	80.1616	61.6338	ATP8A1	139.878	-1.18872	0.376695	-3.15565	0.00160141	0.0239685
chr15	32615597	32639941	ARHGAP11A	1462	+	1832.78	2282.02	611.603	628.832	ARHGAP11A	1158.03	-1.01905	0.323088	-3.1541	0.00160995	0.024067
chr15	40239318	40277487	PAK6	23	+	66.0255	101.191	129.644	123.268	PAK6	108.954	1.29988	0.412202	3.15351	0.00161318	0.024086
chr21	29115197	29175889	MAP3K7CL	46	+	26.1825	23.2622	47.5032	51.6392	MAP3K7CL	40.0853	1.71355	0.54365	3.15194	0.00162188	0.0241864
chr4	148078762	148442291	NR3C2	184	-	248.165	286.125	87.0891	64.1325	NR3C2	146.093	-1.15235	0.365866	-3.14964	0.00163472	0.0242936
chr7	94656457	94669695	PEG10	90	+	214.014	259.374	296.895	333.989	PEG10	285.367	1.13514	0.360409	3.14959	0.001635	0.0242936
chr20	31664452	31723444	BCL2L1	1025	-	755.878	1068.9	1142.06	1158.55	BCL2L1	1052.39	1.04579	0.332036	3.14964	0.00163475	0.0242936
chr17	65123553	65227703	RGS9	357	+	42.1197	56.9924	77.1926	88.2863	RGS9	70.1787	1.46173	0.46442	3.14744	0.00164708	0.0244436
chr7	156994051	157010601	MNX1	1088	-	147.988	264.026	292.936	285.681	MNX1	255.07	1.19916	0.38135	3.1445	0.00166371	0.0246309
chr11	44565714	44620358	CD82	154	+	86.5162	140.736	161.313	173.241	CD82	146.308	1.27671	0.406012	3.14451	0.00166363	0.0246309
chr7	20329906	20415754	ITGB8	773	+	1683.65	2171.53	2287.08	2503.67	ITGB8	2212.17	1.03305	0.328899	3.14095	0.00168402	0.0249016
chr9	129887187	130043109	FNBP1	887	-	1189.6	1630.68	1782.36	1685.77	FNBP1	1593.32	1.00086	0.318709	3.14036	0.00168743	0.024922
chr8	9136255	9150584	PPP1R3B	362	-	86.5162	131.432	158.344	158.249	PPP1R3B	138.428	1.24774	0.397499	3.13897	0.0016954	0.0250098
chr3	48564073	48595234	COL7A1	1865	-	243.611	429.188	435.446	493.904	COL7A1	415.455	1.19383	0.380466	3.13782	0.0017021	0.0250784
chr14	77181892	77259495	TMEM63C	237	+	158.233	262.863	58.3893	47.4747	TMEM63C	111.116	-1.30696	0.416585	-3.13731	0.00170505	0.0250917
chr6	56457987	56542787	DST	1126	-	762.708	938.63	1026.27	1087.75	DST	974.568	1.02802	0.328144	3.13284	0.00173122	0.0254464
chr6	31158670	31167159	TCF19	765	+	124.082	170.977	207.826	197.395	TCF19	179.721	1.15957	0.37049	3.12983	0.00174908	0.0255865
chr15	92900400	93027996	CHD2	1062	+	8374.99	10108.6	2937.28	2872.64	CHD2	5268.75	-0.964839	0.308257	-3.12998	0.00174816	0.0255865
chr16	89696357	89701614	SPATA2L	860	-	86.5162	130.268	136.572	192.397	SPATA2L	144.962	1.35112	0.431587	3.13059	0.00174456	0.0255865
chrX	1462581	1481801	P2RY8	54	-	13.6604	9.30489	35.6274	26.6525	P2RY8	23.0541	2.10302	0.671864	3.13013	0.00174732	0.0255865
chr5	1317752	1344981	CLPTM1L	2092	-	1708.69	2635.61	2766.07	2676.91	CLPTM1L	2487.47	1.0325	0.330632	3.12279	0.00179143	0.0261749
chr2	236165236	236168313	GBX2	1573	-	35.2895	72.1129	81.1512	104.944	GBX2	78.6689	1.53563	0.491823	3.12232	0.00179432	0.0261859
chr3	138348703	138405534	MRAS	434	+	317.605	469.897	500.762	525.553	MRAS	465.332	1.09801	0.351815	3.12099	0.00180245	0.0262734
chr14	65412832	65744121	FUT8	1459	+	1046.16	1260.81	1397.38	1415.08	FUT8	1301.48	0.994746	0.318766	3.12061	0.00180475	0.0262758
chr18	30989365	31042692	DSC3	203	-	250.441	323.345	356.274	395.623	DSC3	341.585	1.1104	0.355932	3.11969	0.0018104	0.0263269
chr15	76215353	76311355	ETFA	5398	-	1879.45	2429.74	639.313	661.314	ETFA	1213.11	-1.01593	0.325739	-3.11886	0.00181553	0.0263703
chr19	10836050	10869790	C19orf38	397	+	125.221	198.892	222.671	229.878	C19orf38	200.595	1.19571	0.383559	3.1174	0.00182453	0.0264697
chr17	34927859	34961385	CCT6B	1050	-	282.316	374.522	410.704	440.599	CCT6B	387.294	1.09088	0.350177	3.11523	0.00183802	0.026634
chr14	100291116	100306384	SLC25A29	284	-	181.001	316.366	339.45	343.983	SLC25A29	303.995	1.17225	0.376481	3.1137	0.00184758	0.026741
chr4	109560327	109688719	MCUB	308	+	217.429	284.962	337.47	311.501	MCUB	293.008	1.06745	0.342952	3.11255	0.0018548	0.0268139
chr2	24115371	24123245	PFN4	914	-	212.875	304.735	310.75	396.455	PFN4	319.579	1.18868	0.382134	3.11065	0.00186678	0.0269536
chr15	25333728	25438934	UBE3A	1422	-	3531.23	4304.67	1126.22	1233.51	UBE3A	2208.75	-1.01287	0.325648	-3.11032	0.00186885	0.0269536
chr15	34978341	34988193	ZNF770	1851	-	1533.38	1834.23	467.114	526.386	ZNF770	943.715	-1.0399	0.334439	-3.10938	0.0018748	0.0270077
chr11	799179	805151	PIDD1	478	-	55.7802	127.942	144.489	149.087	PIDD1	125.015	1.39484	0.448714	3.10852	0.00188024	0.0270543
chr9	112040785	112175209	SUSD1	65	-	340.373	436.166	491.856	488.906	SUSD1	448.01	1.04392	0.335869	3.10812	0.00188283	0.0270598
chr22	39120167	39152483	CBX7	278	-	267.517	402.436	443.363	427.272	CBX7	393.132	1.08365	0.348984	3.10516	0.00190177	0.0273002
chr11	73218382	73236352	P2RY2	141	+	80.8243	143.063	26.7205	20.8222	P2RY2	56.3548	-1.55502	0.500897	-3.10447	0.00190622	0.027321
chr17	43006850	43014456	IFI35	1312	+	128.636	229.133	243.454	264.026	IFI35	224.453	1.22621	0.395011	3.10424	0.00190767	0.027321
chr15	101297142	101489635	PCSK6	1425	-	2119.65	3200.88	827.347	782.083	PCSK6	1493.47	-1.02127	0.329034	-3.10383	0.00191032	0.0273271
chr4	77157316	77433388	CCNG2	563	+	302.807	430.351	485.918	448.095	CCNG2	423.465	1.04878	0.338106	3.10193	0.00192261	0.0274391
chr7	106654360	106661017	CCDC71L	574	-	250.441	288.451	346.377	341.485	CCDC71L	313.101	1.05632	0.340523	3.10204	0.00192193	0.0274391
chr1	181088776	181092899	IER5	9806	+	377.939	571.087	565.09	693.797	IER5	572.723	1.14288	0.368562	3.10092	0.00192918	0.0275009
chr9	2015419	2193624	SMARCA2	357	+	734.249	897.921	967.877	1056.94	SMARCA2	935.544	1.02922	0.332081	3.0993	0.0019398	0.0275963
chr19	12224686	12294763	ZNF44	232	-	146.85	226.807	256.319	251.533	ZNF44	226.319	1.15044	0.371204	3.09921	0.00194036	0.0275963
chr17	28897781	28902943	DHRS13	318	-	80.8243	163.999	189.023	176.573	DHRS13	157.782	1.28385	0.414387	3.09819	0.00194708	0.0276597
chr11	64851642	64878547	EHD1	5905	-	569.185	888.617	903.55	974.481	EHD1	855.845	1.0858	0.35058	3.09716	0.00195387	0.0277242
chr9	110873263	111038040	LPAR1	281	-	1739.43	2135.47	559.152	604.678	LPAR1	1090.84	-1.01849	0.329006	-3.09565	0.00196384	0.0278336
chr9	97412191	97496125	TDRD7	246	+	322.159	465.244	484.928	538.88	TDRD7	466.111	1.10122	0.356099	3.09245	0.00198515	0.0281031
chr17	82229122	82261129	SLC16A3	1975	+	2659.23	4538.46	976.784	1061.1	SLC16A3	1983.45	-1.09779	0.355347	-3.08936	0.0020059	0.0283642
chr7	88270892	88306818	STEAP4	2102	-	3263.71	3681.25	933.239	1112.74	STEAP4	1949.15	-1.03558	0.335287	-3.08862	0.00201086	0.0284017
chr1	198159311	198322420	NEK7	2144	+	2173.15	2539.07	2778.93	2878.47	NEK7	2635.15	0.975094	0.315909	3.08662	0.00202443	0.0285605
chr11	47408670	47416496	SLC39A13	580	+	112.699	209.36	219.702	244.037	SLC39A13	204.458	1.25123	0.405606	3.08485	0.00203657	0.0286989
chr17	43216941	43246548	CCDC200	2017	-	3772.56	6783.26	7112.61	6394.09	CCDC200	6101.2	1.05608	0.342526	3.08321	0.00204784	0.0288246
chr2	27781379	27890547	RBKS	351	-	133.189	204.707	226.63	237.374	RBKS	206.919	1.17297	0.380522	3.08252	0.00205255	0.0288578
chr1	100352574	100520277	CDC14A	1038	+	302.807	390.805	421.59	470.583	CDC14A	407.841	1.08435	0.351822	3.08211	0.00205542	0.0288651
chr2	190343688	190371665	INPP1	114	+	99.0382	140.736	157.354	184.901	INPP1	151.915	1.24089	0.402785	3.08077	0.00206466	0.0289288
chr12	110502358	110532086	RAD9B	413	+	84.2394	103.517	131.623	138.26	RAD9B	118.805	1.23514	0.400885	3.08104	0.00206279	0.0289288
chr7	124745997	124765731	GPR37	463	-	254.995	327.997	79.1719	79.9574	GPR37	158.831	-1.16687	0.379072	-3.07824	0.0020823	0.0291428
chr19	37078528	37130368	ZNF420	111	+	59.1953	81.4177	106.882	105.777	ZNF420	91.8684	1.30272	0.423362	3.07708	0.00209039	0.0292226
chr15	89244079	89317261	FANCI	788	+	2022.88	2521.62	676.92	710.455	FANCI	1285.07	-0.998253	0.324691	-3.07447	0.00210876	0.029446
chr19	7920430	7923250	SNAPC2	501	+	21.629	44.1982	56.41	67.4641	SNAPC2	51.0524	1.64462	0.534986	3.07413	0.00211117	0.0294461
chr1	181034065	181061938	MR1	376	+	195.8	314.04	336.481	343.15	MR1	305.362	1.12797	0.367516	3.06918	0.00214649	0.0299049
chr16	20854925	20900286	DCUN1D3	504	-	283.454	408.252	421.59	481.41	DCUN1D3	411.234	1.11014	0.361872	3.06777	0.00215664	0.0300122
chr14	35401511	35404659	NFKBIA	1456	-	280.039	471.06	458.208	556.37	NFKBIA	458.543	1.16916	0.381217	3.06691	0.00216283	0.0300643
chr10	70672602	70762441	ADAMTS14	133	+	30.736	53.5031	85.1098	60.8009	ADAMTS14	59.4534	1.4631	0.477156	3.06629	0.0021673	0.0300924
chr10	37949573	37976501	ZNF25	342	-	103.592	163.999	186.054	189.066	ZNF25	165.919	1.19926	0.391276	3.065	0.00217671	0.0301889
chr1	111680630	111739317	INKA2	1851	-	330.127	437.33	473.052	498.901	INKA2	445.051	1.05557	0.344569	3.06345	0.002188	0.0302771
chr4	47935977	48017174	CNGA1	71	-	22.7674	38.3827	59.3789	54.1378	CNGA1	46.1526	1.59071	0.519214	3.06368	0.0021863	0.0302771
chr6	41934933	42050703	CCND3	652	-	237.919	414.067	439.404	428.105	CCND3	388.861	1.12116	0.366202	3.0616	0.00220157	0.0304308
chrX	150363382	150514178	MAMLD1	719	+	1348.97	1756.3	466.125	478.911	MAMLD1	876.375	-1.00494	0.328766	-3.05669	0.00223797	0.0308991
chr13	48976726	49209779	FNDC3A	291	+	4832.38	5796.94	1517.13	1705.76	FNDC3A	3005.5	-0.999979	0.32719	-3.05626	0.00224114	0.0309082
chr6	41780237	41787372	PRICKLE4	272	+	51.2267	93.0489	115.789	107.443	PRICKLE4	95.3544	1.33203	0.436383	3.05244	0.00226989	0.0312449
chr12	48977742	48981676	WNT1	95	+	18.2139	31.404	0	1.66578	WNT1	9.91752	-4.05226	1.32787	-3.05171	0.00227545	0.0312449
chr15	34851782	34969666	AQR	3388	-	2601.18	3056.65	911.467	887.027	AQR	1619.01	-0.949952	0.311249	-3.05206	0.00227276	0.0312449
chr15	59638062	59657438	GTF2A2	3234	-	704.651	911.879	230.588	245.702	GTF2A2	451.86	-1.04809	0.343448	-3.05167	0.00227573	0.0312449
chr1	44405281	44651724	RNF220	122	+	928.91	1267.79	1357.8	1304.31	RNF220	1230.13	0.981548	0.321825	3.04994	0.00228886	0.0313901
chr11	123454528	123627774	GRAMD1B	410	+	1636.98	2294.82	591.81	601.346	GRAMD1B	1107.66	-1.00911	0.331051	-3.04819	0.00230224	0.0315384
chr1	77514728	77559966	AK5	32	+	47.8116	46.5244	82.1409	69.9627	AK5	64.0018	1.37231	0.450453	3.0465	0.00231521	0.0316807
chr2	23385272	23708611	KLHL29	2825	+	1625.59	2414.62	2518.66	2405.39	KLHL29	2269.59	0.990427	0.32549	3.04288	0.00234326	0.0319552
chr6	135180652	135219173	MYB	138	+	50.0883	69.7866	84.1202	104.944	MYB	81.8518	1.39036	0.456864	3.04326	0.00234031	0.0319552
chr10	99875577	100009840	DNMBP	1063	-	2102.57	2557.68	775.885	719.617	DNMBP	1335.67	-0.941705	0.30951	-3.04257	0.00234567	0.0319552
chr15	48712928	48810970	CEP152	1578	-	2633.05	3110.16	885.736	910.348	CEP152	1636.88	-0.96674	0.317708	-3.04286	0.00234344	0.0319552
chr11	64284928	64289500	GPR137	693	+	167.34	329.16	340.439	348.981	GPR137	305.778	1.19046	0.391626	3.03978	0.00236752	0.0322171
chr10	92690014	92695647	HHEX	2103	+	157.095	225.643	244.443	267.358	HHEX	230.752	1.13895	0.374756	3.03918	0.00237225	0.0322459
chr9	128203469	128255248	DNM1	114	+	111.56	172.14	201.888	186.567	DNM1	172.102	1.15358	0.379633	3.03867	0.00237628	0.0322649
chr16	27313993	27364778	IL4R	623	+	335.819	526.889	535.4	579.691	IL4R	507.73	1.09083	0.359079	3.03786	0.00238267	0.0323159
chr4	23755041	23889978	PPARGC1A	406	-	1191.87	1408.53	396.849	405.617	PPARGC1A	737.704	-0.987155	0.325048	-3.03695	0.00238988	0.032378
chr6	127968779	128520507	PTPRK	1625	-	3734.99	4474.49	4760.21	4989.84	PTPRK	4560.76	0.961394	0.316706	3.0356	0.00240055	0.0324868
chr7	134442356	134459045	AKR1B1	402	-	212.875	348.933	374.087	363.973	AKR1B1	332.208	1.10161	0.363203	3.03305	0.00242097	0.032727
chr16	4371923	4383538	VASN	5630	+	503.16	879.312	888.705	898.688	VASN	810.284	1.08477	0.357688	3.03271	0.00242366	0.0327274
chr16	19410684	19499113	TMC5	369	+	1076.9	1271.28	344.398	368.137	TMC5	663.264	-1.00616	0.331861	-3.03188	0.00243033	0.0327814
chr11	65354834	65357613	TIGD3	2157	+	12.5221	20.936	40.5756	34.1485	TIGD3	28.9484	1.84759	0.610549	3.0261	0.00247727	0.0333779
chr15	58987765	59097419	RNF111	2201	+	2289.26	2664.69	720.465	795.41	RNF111	1404.63	-0.989784	0.32747	-3.02252	0.00250683	0.0337392
chr9	122371106	122395703	PTGS1	727	+	140.02	218.665	244.443	235.708	PTGS1	214.762	1.12651	0.372984	3.02025	0.00252566	0.0339184
chr17	43527844	43546266	ETV4	154	-	132.051	162.835	176.158	231.543	ETV4	183.977	1.20619	0.399343	3.02044	0.0025241	0.0339184
chr6	32845209	32853974	TAP1	266	-	124.082	180.282	196.94	217.384	TAP1	185.866	1.16566	0.38633	3.01727	0.00255061	0.0342161
chr11	6603855	6610874	ILK	1894	+	151.403	229.133	252.361	252.366	ILK	226.917	1.11718	0.370809	3.01282	0.0025883	0.0346837
chr16	66604793	66613892	CMTM3	49	+	5.69185	13.9573	22.7619	32.4827	CMTM3	21.1937	2.24365	0.744976	3.01172	0.00259776	0.0347726
chr4	83459517	83484847	ABRAXAS1	171	-	116.114	148.878	182.095	173.241	ABRAXAS1	158.827	1.12409	0.373447	3.01005	0.00261206	0.0348881
chr7	51016212	51316705	COBL	396	-	6296.33	7895.19	2343.49	2237.97	COBL	4078.41	-0.928712	0.308509	-3.01033	0.00260967	0.0348881
chr12	58872149	58920453	LRIG3	444	-	751.324	866.517	939.177	1016.13	LRIG3	911.001	0.989501	0.328861	3.00887	0.00262221	0.0349856
chr19	13795517	13832230	ZSWIM4	912	+	257.272	387.316	397.839	434.768	ZSWIM4	379.442	1.09013	0.362416	3.00796	0.00263004	0.0350141
chr22	21015021	21028830	P2RX6	356	+	210.599	287.288	318.667	317.331	P2RX6	289.422	1.06109	0.35276	3.00798	0.0026299	0.0350141
chr15	60419609	60479009	ICE2	1309	-	2141.27	2409.97	722.444	724.614	ICE2	1304	-0.946709	0.314845	-3.0069	0.00263923	0.0350983
chr19	48047843	48110729	PLA2G4C	209	-	166.202	232.622	257.309	264.026	PLA2G4C	235.882	1.09814	0.365296	3.00617	0.00264557	0.0351446
chr11	134332083	134378341	GLB1L2	150	+	129.774	196.566	216.733	222.382	GLB1L2	196.826	1.14088	0.379636	3.00519	0.00265412	0.0351889
chr15	78872991	78898133	MORF4L1	3157	+	2107.12	2483.24	683.847	736.274	MORF4L1	1305.3	-0.976837	0.325056	-3.00513	0.00265463	0.0351889
chr11	122655814	122814473	UBASH3B	316	+	317.605	454.776	482.949	486.407	UBASH3B	443.883	1.03807	0.345607	3.0036	0.00266806	0.0353257
chr20	52972426	53495330	TSHZ2	843	+	4095.86	5584.09	1522.08	1515.86	TSHZ2	2756.91	-0.963109	0.320684	-3.0033	0.0026707	0.0353257
chr11	125893485	125903114	PUS3	846	-	181.001	258.211	43.5446	61.6338	PUS3	115.962	-1.31725	0.438658	-3.0029	0.00267418	0.0353336
chr6	139028868	139043302	ABRACL	114	+	102.453	118.637	148.447	154.917	ABRACL	135.411	1.16661	0.38854	3.00254	0.00267734	0.0353374
chr1	179293884	179358680	SOAT1	5077	+	2192.5	2515.81	746.195	750.433	SOAT1	1348.81	-0.946422	0.315446	-3.00026	0.00269745	0.0355647
chr21	46286470	46297751	YBEY	1637	+	134.328	244.253	247.412	276.519	YBEY	233.859	1.19463	0.398542	2.99749	0.00272215	0.0358519
chrX	154348524	154371146	FLNA	5573	-	657.978	1215.45	1178.67	1252.67	FLNA	1103.85	1.09723	0.366491	2.99387	0.00275464	0.0362409
chr19	37106734	37172636	ZNF585A	68	-	30.736	32.5671	57.3996	54.1378	ZNF585A	46.1099	1.51307	0.505464	2.99342	0.00275868	0.0362552
chr14	99793445	99942060	EML1	289	+	281.177	410.578	110.841	90.785	EML1	191.129	-1.09406	0.365606	-2.99244	0.00276754	0.0363328
chr14	24138959	24141429	EMC9	1707	-	151.403	254.721	264.236	282.35	EMC9	245.483	1.1479	0.384101	2.98852	0.00280329	0.0367628
chr5	181193924	181205090	TRIM7	1629	-	71.7173	112.822	116.779	156.583	TRIM7	120.923	1.31087	0.439382	2.98345	0.00285015	0.0373376
chr6	44258166	44265478	NFKBIE	3356	-	53.5034	98.8644	110.841	120.769	NFKBIE	100.408	1.32582	0.444883	2.98016	0.00288099	0.0376613
chrX	52369094	52375680	XAGE2	19	+	13.6604	11.6311	0	0	XAGE2	4.78475	-5.56151	1.86617	-2.98017	0.00288087	0.0376613
chr19	11721265	11738862	ZNF823	694	-	135.466	165.162	195.951	199.061	ZNF823	178.411	1.102	0.370078	2.97776	0.00290367	0.0379175
chr11	124740026	124747210	NRGN	955	+	58.0569	62.808	85.1098	98.281	NRGN	79.9508	1.32186	0.444114	2.9764	0.00291658	0.0380455
chr2	237574322	237591013	RAB17	578	-	137.743	184.935	45.5239	38.3129	RAB17	86.1763	-1.25912	0.423345	-2.97422	0.00293737	0.0382761
chr17	59707760	59842255	VMP1	1901	+	3943.32	4566.37	4734.48	5362.14	VMP1	4745.53	0.968884	0.325823	2.97365	0.00294281	0.0383064
chrX	1268883	1310381	CSF2RA	531	+	398.43	503.627	561.131	527.219	CSF2RA	503.167	0.970922	0.326805	2.97095	0.00296878	0.0386035
chr14	24136262	24138967	PSME1	673	+	66.0255	118.637	125.685	147.421	PSME1	119.872	1.29489	0.435947	2.9703	0.00297507	0.0386445
chr14	24161364	24166565	IRF9	501	+	102.453	157.02	186.054	165.745	IRF9	156.006	1.13476	0.382275	2.96845	0.00299307	0.0388372
chr22	39021577	39033277	APOBEC3D	62	+	34.1511	51.1769	67.2961	73.2943	APOBEC3D	59.6376	1.43807	0.484521	2.96803	0.00299713	0.0388489
chr6	56955542	57027346	BEND6	314	+	141.158	208.197	216.733	250.7	BEND6	211.377	1.14676	0.386585	2.96638	0.0030133	0.0390174
chr5	173888419	173961980	CPEB4	1796	+	1435.49	1595.79	462.166	487.24	CPEB4	865.394	-0.962811	0.324706	-2.96518	0.00302505	0.0391282
chr7	128938078	128950038	IRF5	204	+	53.5034	66.2973	97.9753	81.6232	IRF5	76.9979	1.26813	0.427815	2.96421	0.00303466	0.0392112
chr13	43823909	43879439	CCDC122	1116	-	231.089	317.529	337.47	357.31	CCDC122	318.17	1.05625	0.356432	2.96341	0.00304248	0.039271
chr7	143285029	143288048	TMEM139	435	+	63.7487	116.311	127.665	137.427	TMEM139	115.906	1.27834	0.431773	2.96068	0.00306957	0.0395791
chr1	201888747	201892306	SHISA4	321	+	23.9058	31.404	48.4928	52.472	SHISA4	41.7035	1.58277	0.535059	2.95812	0.00309525	0.0398683
chr3	122527924	122564183	PARP9	319	-	219.705	337.302	352.315	360.641	PARP9	324.618	1.06923	0.361641	2.9566	0.00311049	0.0399391
chr4	83292461	83334773	HPSE	279	-	31.8744	47.6875	62.3479	70.7956	HPSE	56.39	1.46521	0.495493	2.95707	0.00310576	0.0399391
chr19	38303558	38315748	YIF1B	279	-	268.655	395.458	406.746	433.103	YIF1B	384.816	1.05611	0.357199	2.95663	0.00311022	0.0399391
chr8	22114419	22130940	HR	274	-	21.629	43.0351	65.3168	51.6392	HR	47.4079	1.5388	0.520955	2.9538	0.00313889	0.0402616
chr1	153606886	153609269	S100A16	164	-	39.843	65.1342	80.1616	85.7876	S100A16	71.1014	1.37783	0.466556	2.9532	0.00314496	0.0402668
chr8	142764334	142777769	LYNX1-SLURP2	26	-	10.2453	26.7515	41.5653	39.1458	LYNX1-SLURP2	31.6375	1.83223	0.620439	2.95312	0.00314585	0.0402668
chr14	85533250	85654428	FLRT2	496	+	448.518	592.023	623.479	638.826	FLRT2	585.302	0.990115	0.335476	2.95138	0.0031636	0.040452
chr3	36380458	36548007	STAC	454	+	302.807	414.067	437.425	450.593	STAC	408.978	1.0212	0.346141	2.95024	0.00317532	0.0405111
chr7	108147623	108456340	NRCAM	74	-	232.228	272.168	318.667	304.838	NRCAM	286.298	1.00657	0.341204	2.95005	0.00317719	0.0405111
chr15	49170309	49367869	GALK2	1876	+	2224.38	2713.54	776.875	793.744	GALK2	1414.93	-0.942595	0.319528	-2.94996	0.00317812	0.0405111
chr6	32854266	32859851	PSMB9	1839	+	50.0883	76.7653	98.9649	91.6179	PSMB9	82.1281	1.28669	0.436315	2.94899	0.00318818	0.0405972
chr22	50274979	50307550	PLXNB2	626	-	443.964	723.455	723.433	738.773	PLXNB2	670.245	1.03906	0.352608	2.94679	0.00321095	0.0408449
chr7	102813230	103074474	FBXL13	365	-	194.661	233.785	256.319	292.344	FBXL13	251.54	1.07894	0.366182	2.94645	0.00321441	0.0408466
chr11	130448739	130476641	ADAMTS15	390	+	104.73	155.857	179.126	171.575	ADAMTS15	156.563	1.13234	0.384456	2.94529	0.00322649	0.0409578
chr2	9206887	9405683	ASAP2	1129	+	1601.69	2111.05	2171.29	2197.16	ASAP2	2045.17	0.944942	0.321094	2.94288	0.00325171	0.0412354
chr11	66330241	66336354	RIN1	1037	-	118.391	188.424	188.033	233.209	RIN1	189.702	1.19321	0.405541	2.94227	0.00325818	0.0412747
chr7	19020991	19117561	TWIST1	656	-	323.297	496.648	465.135	596.349	TWIST1	487.793	1.11299	0.378354	2.94165	0.00326465	0.0413142
chr12	105173297	105236052	APPL2	992	-	569.185	778.121	774.895	874.534	APPL2	766.567	1.0157	0.345428	2.94041	0.00327783	0.0414382
chr2	197500458	197503449	HSPE1	3408	+	439.411	575.74	122.716	158.249	HSPE1	279.521	-1.11668	0.379936	-2.93913	0.00329132	0.0415661
chr19	54351384	54365010	LAIR1	36	-	26.1825	41.872	3.9586	3.33156	LAIR1	15	-2.53824	0.863748	-2.93864	0.00329657	0.0415896
chr10	24848614	24952944	PRTFDC1	97	-	496.33	605.981	166.261	168.244	PRTFDC1	310.807	-1.01314	0.345047	-2.93625	0.00332204	0.0418251
chr19	57900296	57916512	ZNF417	100	-	77.4092	117.474	146.468	124.933	ZNF417	119.054	1.16783	0.397686	2.93656	0.00331876	0.0418251
chr7	27106184	27113760	HOXA3	87	-	47.8116	55.8293	66.3065	99.1139	HOXA3	72.1851	1.42527	0.485555	2.93534	0.00333183	0.0419054
chr2	151247940	151261771	RBM43	364	-	268.655	296.593	352.315	336.487	RBM43	317.834	0.984918	0.335779	2.93324	0.00335449	0.0421472
chr16	84820060	84920768	CRISPLD2	1187	+	482.669	668.789	181.106	169.909	CRISPLD2	324.168	-1.01352	0.345568	-2.93291	0.00335797	0.0421478
chr7	66205406	66420543	TPST1	3511	+	665.947	794.405	855.057	870.37	TPST1	807.204	0.949845	0.324021	2.93143	0.00337404	0.0423063
chr11	561074	564025	RASSF7	1245	+	80.8243	126.779	140.53	149.92	RASSF7	128.921	1.20168	0.410059	2.93051	0.00338406	0.0423887
chr17	56836387	56913975	TRIM25	1764	-	660.255	858.376	879.798	941.998	TRIM25	850.057	0.979303	0.334212	2.93018	0.00338764	0.0423903
chr10	1039152	1048816	IDI1	4731	-	630.657	731.597	205.847	213.22	IDI1	386.248	-0.991123	0.338803	-2.92537	0.00344048	0.0430078
chr10	59246129	59363100	FAM13C	29	-	127.497	163.999	41.5653	34.1485	FAM13C	77.8196	-1.26294	0.431848	-2.9245	0.0034501	0.0430405
chr15	40978880	41116481	INO80	650	-	3949.01	5392.18	1530.99	1478.38	INO80	2681.88	-0.929119	0.317687	-2.92463	0.00344861	0.0430405
chr17	60600314	60666280	PPM1D	1678	+	809.381	1017.72	1047.05	1125.23	PPM1D	1017	0.966384	0.330516	2.92386	0.00345718	0.043085
chr2	85133507	85310387	TCF7L1	86	+	195.8	250.069	278.091	281.517	TCF7L1	256.424	1.03656	0.354673	2.92257	0.0034716	0.0432087
chr12	7812512	7867117	SLC2A14	84	-	218.567	211.686	74.2237	51.6392	SLC2A14	118.841	-1.11367	0.38109	-2.92234	0.00347414	0.0432087
chr14	91114149	91225632	DGLUCY	274	+	570.324	788.589	821.409	803.738	DGLUCY	755.08	0.96472	0.330168	2.9219	0.00347901	0.0432256
chr18	10666483	11149479	PIEZO2	642	-	2038.82	2761.22	2700.75	3018.39	PIEZO2	2680.76	0.97565	0.334176	2.91957	0.00350516	0.0435065
chrX	106813871	107000129	MORC4	1260	-	495.191	624.59	651.189	694.63	MORC4	627.508	0.980899	0.336129	2.91823	0.00352029	0.0436502
chr1	178094180	178484147	RASAL2	651	+	2493.03	2941.51	3079.79	3214.12	RASAL2	2968.99	0.924246	0.316761	2.9178	0.00352511	0.0436659
chr19	18929201	18941139	HOMER3	133	-	99.0382	174.467	192.982	180.737	HOMER3	165.742	1.15408	0.395579	2.91746	0.003529	0.04367
chr17	44899821	44905390	CCDC103	237	+	50.0883	51.1769	84.1202	70.7956	CCDC103	66.1062	1.29575	0.444462	2.91533	0.00355317	0.0438367
chr17	44899821	44905390	FAM187A	237	+	50.0883	51.1769	84.1202	70.7956	FAM187A	66.1062	1.29575	0.444462	2.91533	0.00355317	0.0438367
chr19	34481804	34512304	WTIP	214	+	204.907	388.479	409.715	368.137	WTIP	348.574	1.09094	0.374175	2.91558	0.0035503	0.0438367
chr1	248906320	248919946	PGBD2	1884	+	234.504	310.551	321.636	363.973	PGBD2	315.899	1.05392	0.361894	2.91224	0.00358849	0.0442281
chr7	91264636	91271326	FZD1	362	+	88.7929	105.843	120.737	150.753	FZD1	121.837	1.2117	0.416165	2.91158	0.00359606	0.0442639
chr15	63504610	63594640	USP3	2437	+	2507.83	3192.74	826.357	934.502	USP3	1621.53	-0.971804	0.333798	-2.91136	0.00359861	0.0442639
chr10	97497960	97571206	UBTD1	747	+	173.032	357.075	358.253	357.31	UBTD1	319.583	1.14705	0.394616	2.90676	0.00365197	0.0448388
chr16	67000621	67009758	CES4A	24	+	22.7674	29.0778	0.989649	2.49867	CES4A	10.9189	-3.12718	1.07585	-2.9067	0.00365264	0.0448388
chr8	117794490	118111753	EXT1	10428	-	5165.93	6914.69	6880.04	7226.98	EXT1	6635.09	0.93898	0.323116	2.90601	0.0036607	0.0448482
chr17	36486749	36499310	ZNHIT3	872	+	243.611	319.855	345.388	349.814	ZNHIT3	320.335	1.01255	0.348412	2.90618	0.00365871	0.0448482
chr3	108043091	108090941	CD47	1348	-	480.392	609.47	629.417	681.304	CD47	611.499	0.983695	0.338674	2.90455	0.00367785	0.0450134
chr16	67249056	67272191	SLC9A5	28	+	46.6732	65.1342	80.1616	89.9521	SLC9A5	73.9198	1.32598	0.456687	2.90347	0.00369055	0.0451238
chr1	201464383	201469093	PHLDA3	1119	-	145.711	209.36	225.64	233.209	PHLDA3	208.441	1.08271	0.373207	2.9011	0.0037186	0.0453545
chr17	43211949	43220041	TMEM106A	87	+	101.315	134.921	171.209	141.591	TMEM106A	139.208	1.08959	0.375599	2.90094	0.00372049	0.0453545
chr20	3227417	3239115	SLC4A11	1544	-	51.2267	115.148	128.654	123.268	SLC4A11	108.425	1.30782	0.450761	2.90136	0.0037155	0.0453545
chr5	177483394	177497520	PDLIM7	7129	-	521.374	757.185	747.185	807.903	PDLIM7	722.388	1.00198	0.345888	2.89685	0.00376934	0.0459045
chr10	33177492	33336168	NRP1	197	-	2996.19	3912.7	3872.5	4208.59	NRP1	3806.27	0.945086	0.326778	2.89214	0.00382628	0.0465518
chr16	88453368	88537031	ZFPM1	1033	+	499.745	901.411	868.912	897.022	ZFPM1	808.057	1.05096	0.363575	2.89061	0.00384489	0.046723
chr19	2511219	2599006	GNG7	515	-	349.48	518.747	527.483	535.548	GNG7	490.931	1.00398	0.347354	2.89036	0.00384795	0.046723
chr6	46852522	46935709	ADGRF5	21	-	11.3837	12.7942	26.7205	30.8169	ADGRF5	22.487	1.96982	0.681665	2.88971	0.00385593	0.0467736
chr3	131026982	131350465	NEK11	237	+	297.115	400.11	423.57	423.941	NEK11	392.159	0.990171	0.343053	2.88635	0.00389737	0.0472297
chr6	52497408	52576970	TRAM2	745	-	1070.07	1470.17	1494.37	1477.55	TRAM2	1392.05	0.934428	0.324317	2.88122	0.00396144	0.0479588
chr6	24804282	24879261	RIPOR2	38	-	23.9058	33.7302	40.5756	64.1325	RIPOR2	44.3147	1.61963	0.562427	2.87972	0.00398032	0.0481399
chr1	92473043	92485836	GFI1	148	-	47.8116	63.9711	74.2237	96.6152	GFI1	74.8101	1.34902	0.468542	2.8792	0.00398692	0.0481723
chr17	19737984	19748267	ALDH3A1	253	-	163.925	269.842	265.226	301.506	ALDH3A1	257.849	1.11228	0.386443	2.87824	0.003999	0.0482708
chr15	66498015	66504763	RPL4	1970	-	1742.85	2230.85	624.469	643.824	RPL4	1139.91	-0.935891	0.32521	-2.87781	0.00400449	0.0482897
chr11	69698238	69704566	FGF19	96	-	21.629	37.2195	3.9586	1.66578	FGF19	12.6615	-2.76087	0.959506	-2.87738	0.0040099	0.0483075
chr10	100347206	100364826	SCD	2802	+	2561.33	3439.32	811.512	992.804	SCD	1694.64	-1.00036	0.347709	-2.87701	0.00401469	0.0483179
chr2	238127484	238133287	ESPNL	52	+	18.2139	24.4253	0.989649	0.83289	ESPNL	8.58033	-3.86843	1.34566	-2.87474	0.00404356	0.0486177
chr7	101816053	102283958	CUX1	177	+	6350.97	9062.96	2614.65	2430.37	CUX1	4443.31	-0.910207	0.316675	-2.87426	0.00404975	0.0486446
chr22	45671941	45845307	ATXN10	1422	+	4182.37	5414.28	5467.81	5558.7	ATXN10	5206.37	0.911093	0.317128	2.87295	0.00406664	0.0487997
chr1	112701106	112707050	RHOC	2214	-	142.296	266.352	285.019	254.864	RHOC	241.275	1.10115	0.383341	2.8725	0.00407239	0.048821
chr11	75768829	75801535	DGAT2	559	+	47.8116	79.0915	88.0788	102.445	DGAT2	83.2421	1.31362	0.457793	2.86947	0.00411157	0.0491575
chr21	33266457	33310187	IL10RB	320	+	324.436	445.471	481.959	440.599	IL10RB	426.72	0.958839	0.33416	2.8694	0.00411246	0.0491575
chrX	2903972	2929260	ARSD	573	-	75.1324	115.148	127.665	136.594	ARSD	117.587	1.19089	0.414993	2.86967	0.004109	0.0491575
chr19	39197037	39201884	NCCRP1	1188	+	79.6859	102.354	16.824	21.6551	NCCRP1	46.3863	-1.51407	0.527744	-2.86895	0.0041184	0.0491807
chr14	67619994	67651708	ARG2	69	+	17.0756	16.2835	34.6377	34.9814	ARG2	27.7516	1.76339	0.615133	2.86668	0.00414805	0.0494867
chr11	112143253	112164009	IL18	463	-	309.637	373.359	377.056	468.917	IL18	393.967	1.04174	0.363757	2.86383	0.00418554	0.0498855
chr14	33924231	33951002	EGLN3	7320	-	175.309	240.764	249.392	278.185	EGLN3	242.225	1.06399	0.371667	2.86276	0.00419972	0.0500059
chr1	116574399	116667629	IGSF3	657	-	163.925	236.111	236.526	279.018	IGSF3	236.186	1.09478	0.382473	2.86236	0.00420493	0.0500196
chr17	39728496	39730441	MIEN1	1167	-	61.472	90.7226	105.892	110.774	MIEN1	95.5755	1.22307	0.427439	2.86139	0.00421783	0.0501244
chr11	61949906	61965515	BEST1	60	+	45.5348	61.6449	84.1202	76.6258	BEST1	69.2633	1.28033	0.44753	2.86087	0.00422478	0.0501585
chr8	18527303	19013631	PSD3	801	-	1501.51	1820.27	1856.58	1980.61	PSD3	1813.74	0.923552	0.3231	2.85841	0.00425767	0.0505002
chr3	71675414	71725330	EIF4E3	135	-	63.7487	109.332	15.8344	19.1565	EIF4E3	43.4482	-1.5806	0.553202	-2.85718	0.00427429	0.0506485
chr3	40309796	40312424	EIF1B	464	+	121.806	189.587	184.075	233.209	EIF1B	189.565	1.16038	0.406222	2.85651	0.00428331	0.0507064
chr13	44432143	44436778	TSC22D1	5432	-	1669.99	2375.07	567.069	659.649	TSC22D1	1143.56	-0.993451	0.347925	-2.85536	0.00429883	0.0507939
chr19	52570364	52587174	ZNF701	1189	+	99.0382	111.659	128.654	156.583	ZNF701	129.011	1.16486	0.407957	2.85535	0.00429897	0.0507939
chr11	64987945	64996899	BATF2	42	-	1.13837	5.81555	17.8137	14.1591	BATF2	10.9441	2.89174	1.01326	2.8539	0.00431858	0.0509767
chr12	92140278	92145772	BTG1	3672	-	450.795	518.747	548.266	603.012	BTG1	540.094	0.965697	0.338782	2.85049	0.00436515	0.0514309
chr15	40405883	40435947	IVD	1802	+	925.495	1282.91	354.294	346.482	IVD	630.927	-0.9499	0.333243	-2.85047	0.00436543	0.0514309
chr4	88592551	88708541	HERC3	156	+	166.202	201.218	223.661	237.374	HERC3	211.885	1.04086	0.365312	2.84924	0.00438243	0.0515746
chr11	86441108	86672339	ME3	332	-	2291.54	2990.36	2966.97	3130.83	ME3	2880.33	0.922575	0.323827	2.84898	0.00438602	0.0515746
chr2	86603398	86623767	RNF103	2880	-	503.16	793.241	758.071	824.561	RNF103	734.319	1.00928	0.354323	2.84849	0.00439279	0.0516048
chr15	80946289	80989745	MESD	3111	-	870.853	1129.38	280.071	326.493	MESD	565.864	-0.995424	0.349929	-2.84465	0.00444607	0.0521808
chr15	55180806	55196854	RSL24D1	1670	-	775.23	866.517	260.278	264.026	RSL24D1	471.275	-0.939912	0.330567	-2.84333	0.00446441	0.0522962
chr17	42659403	42667006	TUBG2	1600	+	308.498	457.102	466.125	463.919	TUBG2	430.157	0.990103	0.34819	2.84357	0.00446107	0.0522962
chr17	39921041	39927510	ORMDL3	1654	-	83.101	174.467	178.137	183.236	ORMDL3	159.779	1.20596	0.424268	2.84246	0.00447675	0.052341
chr17	41966867	41977740	CNP	1723	+	480.392	833.95	819.429	797.075	CNP	743.207	1.0078	0.35453	2.84265	0.00447408	0.052341
chr15	49621159	49656232	DTWD1	2094	+	1315.96	1535.31	412.684	474.747	DTWD1	814.025	-0.960671	0.338043	-2.84186	0.00448518	0.0523896
chr17	28714281	28717769	RAB34	691	-	201.492	333.813	332.522	345.649	RAB34	310.004	1.05735	0.37212	2.84143	0.00449117	0.0524098
chr6	42224931	42452804	TRERF1	132	-	823.042	1087.51	1149.97	1042.78	TRERF1	1029.09	0.895434	0.315517	2.838	0.00453978	0.0529268
chr15	48331511	48343373	DUT	2931	+	1500.37	1940.07	589.831	548.041	DUT	996.034	-0.897146	0.316518	-2.83442	0.00459082	0.0534711
chr18	54828533	54895516	RAB27B	39	+	45.5348	60.4818	68.2858	94.1165	RAB27B	71.3099	1.35866	0.479803	2.83171	0.00462996	0.0538759
chr21	44849585	44873610	PTTG1IP	2143	-	311.913	431.514	452.27	437.267	PTTG1IP	412.946	0.963661	0.340404	2.83094	0.00464118	0.0539554
chr17	4733533	4739816	CXCL16	128	-	25.0441	33.7302	47.5032	54.1378	CXCL16	42.7007	1.51104	0.534179	2.82872	0.00467339	0.0542784
chr12	63844150	64162217	SRGAP1	700	+	3089.54	3817.33	3813.12	4083.66	SRGAP1	3746.47	0.909581	0.321647	2.82789	0.00468564	0.0543693
chr14	105526681	105530202	TMEM121	289	+	23.9058	52.34	65.3168	63.2996	TMEM121	53.7689	1.46341	0.517729	2.8266	0.00470455	0.0545373
chr2	202033928	202038445	FZD7	4166	+	101.315	207.034	206.837	214.886	FZD7	188.043	1.1702	0.414221	2.82506	0.00472719	0.0547253
chr11	5625109	5644398	TRIM34	192	+	84.2394	101.191	129.644	118.27	TRIM34	110.666	1.11348	0.394169	2.82489	0.00472968	0.0547253
chr9	94726788	95087218	AOPEP	1299	+	4529.58	5805.09	5858.72	5822.73	AOPEP	5540.5	0.884513	0.313657	2.82	0.00480233	0.0555137
chr7	131500262	131556537	PODXL	2021	-	1062.1	1609.75	1571.56	1566.67	PODXL	1468.13	0.942616	0.334315	2.81955	0.00480916	0.0555404
chr16	3020444	3022383	TNFRSF12A	3645	+	231.089	464.081	579.934	615.505	TNFRSF12A	500.193	1.50424	0.533687	2.81858	0.0048236	0.0556549
chr7	2242333	2251146	NUDT1	1764	+	150.265	197.729	214.754	222.382	NUDT1	200.489	1.04067	0.369278	2.81812	0.00483056	0.0556829
chr1	162381783	162386812	C1orf226	47	+	34.1511	52.34	74.2237	61.6338	C1orf226	57.4186	1.3378	0.474803	2.81758	0.00483873	0.0557248
chr16	11668532	11679152	SNN	308	+	231.089	422.209	88.0788	91.6179	SNN	178.105	-1.14648	0.407062	-2.81649	0.00485521	0.0558622
chr15	43870761	44195212	FRMD5	235	-	245.888	295.43	343.408	299.007	FRMD5	297.446	0.936756	0.333086	2.81235	0.00491805	0.0565322
chr6	143678053	143831185	PHACTR2	413	+	1408.16	1762.11	528.473	514.726	PHACTR2	917.691	-0.899295	0.319806	-2.812	0.00492345	0.0565414
chr1	150150217	150164720	PLEKHO1	221	+	178.724	250.069	276.112	250.7	PLEKHO1	241.519	0.993938	0.353667	2.81038	0.0049483	0.0565625
chr7	116672233	116798386	MET	496	+	1991.01	2402.99	2429.59	2569.46	MET	2374.33	0.900504	0.320365	2.81087	0.00494078	0.0565625
chr12	6462237	6470601	VAMP1	13060	-	173.032	258.211	247.412	304.005	VAMP1	253.81	1.08893	0.3874	2.81086	0.00494095	0.0565625
chr17	38733898	38749713	PCGF2	5037	-	521.374	967.708	897.612	958.656	PCGF2	854.019	1.0397	0.369879	2.81092	0.00494005	0.0565625
chr20	44111695	44187099	JPH2	1060	-	552.11	699.029	739.268	702.126	JPH2	677.429	0.905782	0.322268	2.81065	0.00494417	0.0565625
chr1	29119429	29124550	TMEM200B	115	-	15.9372	34.8933	48.4928	45.8089	TMEM200B	38.4097	1.59708	0.56853	2.80914	0.00496742	0.0567283
chr9	117704275	117724735	TLR4	30	+	55.7802	67.4604	92.0374	84.1218	TLR4	77.0369	1.20988	0.43076	2.80872	0.00497386	0.0567491
chr1	232950682	232983882	NTPCR	586	+	338.096	468.734	480.969	477.246	NTPCR	446.608	0.956132	0.341184	2.80239	0.00507254	0.0578214
chr8	109573978	109644720	SYBU	1382	-	1186.18	1616.72	1634.9	1566.67	SYBU	1509.52	0.895904	0.319816	2.80131	0.00508954	0.0579613
chr4	107590276	107720138	PAPSS1	1398	-	484.946	546.662	607.645	575.527	PAPSS1	557.093	0.897119	0.320378	2.80019	0.00510725	0.0581092
chr5	102866016	103031105	PAM	63	+	1207.81	1536.47	1565.62	1550.01	PAM	1475.18	0.890095	0.318162	2.79762	0.00514809	0.0585197
chr2	188974448	189012746	COL3A1	35	+	9.10696	10.468	18.8033	30.8169	COL3A1	19.597	2.09952	0.750854	2.79617	0.00517116	0.0585748
chr5	178113627	178126081	N4BP3	336	+	76.2708	176.793	240.485	259.029	N4BP3	202.12	1.70648	0.610161	2.79677	0.00516157	0.0585748
chr10	70816027	70881173	SGPL1	1084	+	406.398	532.705	541.338	563.866	SGPL1	518.233	0.948158	0.339073	2.79633	0.00516871	0.0585748
chr12	70366363	70434292	KCNMB4	21	+	27.3209	46.5244	72.2444	49.9734	KCNMB4	50.3188	1.39343	0.498344	2.79612	0.00517201	0.0585748
chr3	14145147	14178519	XPC	1523	-	642.041	801.383	844.171	802.906	XPC	776.79	0.891988	0.319454	2.79223	0.00523466	0.0592298
chr19	48325639	48330553	EMP3	409	+	72.8557	107.006	110.841	138.26	EMP3	111.949	1.20422	0.43137	2.79162	0.00524453	0.0592868
chr15	90717489	90816166	BLM	4201	+	1376.29	1687.67	468.104	511.394	BLM	881.175	-0.927413	0.332402	-2.79004	0.00527022	0.0595225
chr12	69738962	69823204	RAB3IP	684	+	269.794	374.522	373.098	406.45	RAB3IP	362.973	0.994083	0.356439	2.78893	0.00528826	0.0596714
chr3	54122653	55074557	CACNA2D3	53	+	505.436	498.974	593.789	555.537	CACNA2D3	541.493	0.890268	0.319294	2.78824	0.00529957	0.0597442
chr12	111360651	111368994	PHETA1	738	-	87.6545	158.183	151.416	184.901	PHETA1	151.428	1.18768	0.426115	2.78723	0.00531614	0.059876
chr4	48066393	48127607	TXK	28	-	70.579	84.9071	115.789	95.7823	TXK	93.381	1.12722	0.404967	2.7835	0.00537764	0.0605132
chr15	89575572	89631056	TICRR	2925	+	2483.92	3272.99	867.922	966.152	TICRR	1653.77	-0.928578	0.333796	-2.78187	0.00540464	0.0607614
chr6	33291654	33299317	RGL2	623	-	94.4847	186.098	186.054	193.23	RGL2	169.747	1.15262	0.414458	2.78102	0.00541882	0.0608651
chr2	227325333	227357836	MFF	1535	+	1535.66	1616.72	536.39	522.222	MFF	920.142	-0.872685	0.31403	-2.77899	0.00545289	0.0611918
chr5	83637805	83722398	HAPLN1	174	-	25.0441	46.5244	63.3375	54.9707	HAPLN1	49.407	1.41904	0.510941	2.77732	0.00548097	0.0614254
chr10	69451562	69507666	TSPAN15	588	+	100.177	116.311	137.561	144.09	TSPAN15	127.861	1.09019	0.392555	2.77716	0.0054837	0.0614254
chr22	50309030	50326958	DENND6B	104	-	53.5034	90.7226	109.851	94.9494	DENND6B	89.3456	1.19875	0.431801	2.77617	0.00550029	0.0615551
chr6	116254296	116444860	DSE	784	+	621.55	844.418	812.502	905.351	DSE	809.626	0.950948	0.34262	2.77552	0.0055114	0.0616233
chr1	99646177	99694541	PALMD	100	+	385.908	467.57	122.716	135.761	PALMD	241.105	-1.0061	0.363065	-2.77114	0.0055861	0.0624018
chr3	160225612	160228213	C3orf80	94	+	7.96859	22.0991	36.617	29.984	C3orf80	25.7737	1.83841	0.663873	2.76922	0.00561915	0.0627139
chrX	81202167	81298547	SH3BGRL	259	+	465.594	578.066	582.903	633.829	SH3BGRL	573.859	0.939014	0.339134	2.76886	0.00562531	0.0627258
chr6	105096822	105137096	BVES	182	-	67.1639	75.6022	96.9856	99.9467	BVES	87.7037	1.17172	0.42337	2.76761	0.0056469	0.0629095
chr3	122564413	122575203	DTX3L	377	+	215.152	276.82	287.988	306.503	DTX3L	276.632	0.988049	0.357362	2.76484	0.00569507	0.0633555
chr15	44288813	44415758	CASC4	809	+	1174.8	1473.66	497.793	413.113	CASC4	774.914	-0.855024	0.309296	-2.76442	0.0057024	0.0633555
chr15	84669538	84716053	SEC11A	1446	-	1841.88	2299.47	669.992	691.298	SEC11A	1200.42	-0.893675	0.323277	-2.76443	0.00570224	0.0633555
chr15	84981442	85139145	PDE8A	1162	+	2173.15	2964.77	863.964	838.72	PDE8A	1489.92	-0.887888	0.321361	-2.7629	0.0057291	0.0635946
chr3	185643739	185824942	IGF2BP2	119	-	897.036	1132.87	1151.95	1146.06	IGF2BP2	1089.47	0.886367	0.320849	2.76257	0.00573491	0.0636016
chr20	59863564	59933558	SYCP2	80	-	126.359	136.084	164.282	166.578	SYCP2	151.491	1.04003	0.376521	2.76221	0.00574121	0.0636141
chr1	24745513	24844321	CLIC4	2383	+	656.84	795.568	823.388	828.725	CLIC4	782.57	0.893909	0.323772	2.76092	0.0057639	0.063702
chr3	167735799	167825568	SERPINI1	1485	+	224.259	283.799	76.203	74.1272	SERPINI1	141.875	-1.05511	0.382167	-2.76087	0.0057647	0.063702
chr15	66490135	66497677	SNAPC5	1323	-	499.745	723.455	164.282	197.395	SNAPC5	343.175	-1.02742	0.37212	-2.76099	0.00576271	0.063702
chr15	56630181	56733394	ZNF280D	647	-	1887.42	2141.29	619.52	686.301	ZNF280D	1165.29	-0.906793	0.32848	-2.76057	0.00576997	0.063703
chr17	42038232	42050527	C17orf113	189	-	26.1825	55.8293	66.3065	66.6312	C17orf113	56.3062	1.4099	0.511117	2.75846	0.00580743	0.064059
chr4	156760454	156971726	PDGFC	86	-	780.922	930.489	932.249	1030.28	PDGFC	931.868	0.916792	0.332463	2.75758	0.0058231	0.0641167
chr16	86530176	86555136	MTHFSD	920	-	627.242	829.298	837.243	830.391	MTHFSD	787.231	0.902848	0.327396	2.75767	0.00582152	0.0641167
chr15	65658046	65792208	DENND4A	1311	-	1367.18	1783.05	540.348	511.394	DENND4A	915.484	-0.881232	0.319817	-2.75542	0.00586167	0.0644837
chr15	40087890	40108804	BMF	378	-	293.7	462.918	455.239	455.591	BMF	422.597	0.978596	0.355265	2.75455	0.00587728	0.0645398
chr16	57248547	57284598	PLLP	390	-	138.881	183.771	53.441	38.3129	PLLP	88.2019	-1.14657	0.416223	-2.75471	0.0058745	0.0645398
chr19	52863790	52897578	ZNF320	1266	-	300.53	439.656	435.446	447.262	ZNF320	411.562	0.967045	0.351182	2.75369	0.00589277	0.0646521
chr6	3268962	3456986	SLC22A23	967	-	463.317	744.391	730.361	699.627	SLC22A23	665.508	0.949928	0.345241	2.75149	0.00593244	0.0650293
chr15	66387002	66492312	MAP2K1	4110	+	1158.86	1602.77	462.166	444.763	MAP2K1	798.01	-0.902166	0.327973	-2.75073	0.00594621	0.0651222
chr6	106969831	106974654	CD24	557	-	187.831	283.799	270.174	317.331	CD24	272.006	1.04615	0.380486	2.7495	0.00596856	0.0652085
chr13	80335976	80341051	SPRY2	978	-	210.599	262.863	272.153	300.673	SPRY2	267.032	0.993807	0.36139	2.74996	0.00596028	0.0652085
chrX	67544112	67730619	AR	1019	+	1034.78	1245.69	1283.57	1272.66	AR	1216.11	0.870965	0.316781	2.74942	0.00597001	0.0652085
chr7	36153322	36301538	EEPD1	412	+	210.599	284.962	300.853	293.177	EEPD1	275.74	0.966565	0.351678	2.74844	0.00598796	0.0653464
chr5	149960963	149993455	SLC26A2	596	+	159.372	166.325	184.075	224.88	SLC26A2	189.512	1.05619	0.384676	2.74565	0.0060391	0.065846
chr14	76761557	76783015	VASH1	216	+	104.73	148.878	153.396	174.907	VASH1	149.906	1.09629	0.399471	2.74436	0.00606282	0.0660461
chr3	194685957	194689037	FAM43A	4742	+	215.152	376.848	71.2547	88.2863	FAM43A	161.153	-1.15672	0.422213	-2.73966	0.00615026	0.0667879
chr7	156640836	156677130	RNF32	1258	+	168.479	298.919	268.195	332.323	RNF32	275.965	1.09954	0.401318	2.73982	0.00614737	0.0667879
chr8	12951679	13031503	TRMT9B	725	+	188.969	248.906	262.257	266.525	TRMT9B	245.447	0.981788	0.358392	2.73942	0.0061547	0.0667879
chr16	54283304	54286675	IRX3	478	-	64.8871	138.41	134.592	151.586	IRX3	127.081	1.22141	0.445894	2.73924	0.0061581	0.0667879
chr19	10086417	10093252	C19orf66	345	+	42.1197	84.9071	89.0684	99.1139	C19orf66	82.2707	1.292	0.47158	2.73973	0.00614892	0.0667879
chr15	96330756	96340263	NR2F2	2385	+	1000.63	1430.63	414.663	385.628	NR2F2	702.236	-0.902549	0.329935	-2.73553	0.00622793	0.0674857
chr1	45002540	45011239	HECTD3	542	-	67.1639	125.616	123.706	143.257	HECTD3	119.375	1.19906	0.438437	2.73485	0.00624086	0.067553
chr19	12791561	12793315	JUNB	10788	+	431.442	689.725	636.344	707.123	JUNB	627.96	0.985135	0.360245	2.73463	0.00624513	0.067553
chr3	30606656	30694142	TGFBR2	735	+	1253.35	1542.28	1559.69	1563.33	TGFBR2	1488.33	0.867775	0.317494	2.7332	0.00627223	0.0677269
chr22	18912777	18936236	PRODH	77	-	28.4593	32.5671	51.4618	49.1405	PRODH	42.354	1.41938	0.519281	2.73336	0.00626922	0.0677269
chr15	65001512	65029542	MTFMT	2896	-	939.156	1261.98	364.191	357.31	MTFMT	636.122	-0.90316	0.330759	-2.73057	0.00632257	0.0682105
chr1	42463352	42657190	CCDC30	165	+	107.007	147.715	161.313	162.413	CCDC30	147.648	1.05446	0.386442	2.72864	0.00635956	0.0684293
chr14	50532151	50633068	ATL1	59	+	126.359	169.814	185.064	184.069	ATL1	169.333	1.02462	0.375488	2.72878	0.0063569	0.0684293
chr15	69452899	69456205	RPLP1	7799	+	1820.25	2377.4	560.141	722.948	RPLP1	1194.02	-0.970952	0.355827	-2.72872	0.00635806	0.0684293
chr10	112376285	112428380	ACSL5	24	+	53.5034	59.3186	86.0995	74.1272	ACSL5	69.9755	1.19225	0.437338	2.72616	0.0064076	0.0688492
chr15	78540524	78552417	PSMA4	1991	+	986.967	1303.85	368.149	377.299	PSMA4	661.298	-0.90862	0.333311	-2.72605	0.00640979	0.0688492
chr1	25820097	25832942	MTFR1L	1850	+	455.348	616.449	604.676	636.328	MTFR1L	585.433	0.92649	0.340204	2.72333	0.00646268	0.0693567
chr14	52314374	52328598	PTGER2	93	+	6.83022	15.1204	24.7412	27.4854	PTGER2	20.3325	1.97359	0.725302	2.72106	0.00650738	0.0697755
chr15	89305198	89334743	POLG	4761	-	1488.99	2172.69	604.676	594.683	POLG	1057.42	-0.902306	0.331881	-2.71877	0.00655257	0.0701987
chr4	57030773	57110315	IGFBP7	303	-	461.04	540.846	538.369	625.5	IGFBP7	551.733	0.940956	0.346177	2.71814	0.00656506	0.0702463
chrX	100644250	100675788	SRPX2	29	+	46.6732	61.6449	79.1719	76.6258	SRPX2	68.2199	1.22668	0.451322	2.71797	0.00656844	0.0702463
chr17	28371791	28404049	SARM1	59	+	498.606	776.958	750.154	740.439	SARM1	698.095	0.93418	0.343759	2.71754	0.00657686	0.0702752
chr15	50424505	50514421	USP8	2733	+	1894.25	2340.18	698.692	714.619	USP8	1233.78	-0.872844	0.321408	-2.71569	0.00661385	0.0706091
chr12	47734363	47759069	RAPGEF3	67	-	29.5976	70.9497	97.9753	130.764	RAPGEF3	90.9553	1.93652	0.713626	2.71364	0.00665492	0.0709858
chr22	23857967	23886309	SLC2A11	1374	+	216.29	355.912	326.584	380.631	SLC2A11	328.034	1.03541	0.381698	2.71263	0.0066751	0.0711393
chr12	45216165	45440404	ANO6	3695	+	3024.65	3846.41	3788.38	3820.46	ANO6	3638.16	0.856565	0.31585	2.71194	0.00668915	0.0712273
chr2	230416283	230545606	SP100	607	+	473.562	629.243	621.5	645.489	SP100	598.908	0.913371	0.336964	2.71059	0.0067163	0.0714544
chr1	160205460	160215376	PEA15	1055	+	227.674	333.813	329.553	343.15	PEA15	313.397	0.975157	0.359917	2.7094	0.00674053	0.0716502
chr4	112274537	112285772	TIFA	693	-	198.076	281.473	286.998	288.18	TIFA	267.342	0.971748	0.359224	2.70513	0.00682767	0.0725138
chr19	18419488	18434562	SSBP4	801	+	186.693	339.628	348.356	303.172	SSBP4	296.958	1.00371	0.371394	2.70253	0.0068813	0.0730203
chr10	15211643	15371020	FAM171A1	94	-	405.26	607.144	606.655	566.365	FAM171A1	549.343	0.914346	0.338531	2.70092	0.00691471	0.0733114
chr8	101538519	101669726	GRHL2	37	+	34.1511	47.6875	54.4307	72.4614	GRHL2	55.4087	1.37228	0.508182	2.70037	0.00692625	0.0733705
chr10	15075475	15088701	ACBD7	988	-	78.5476	110.496	128.654	118.27	ACBD7	111.035	1.08307	0.401473	2.69774	0.00698117	0.0738886
chr19	45379638	45405722	PPP1R13L	303	-	365.417	564.109	523.524	578.858	PPP1R13L	516.986	0.96897	0.359362	2.69636	0.00701019	0.0741319
chr12	54292111	54300954	NFE2	538	-	71.7173	65.1342	89.0684	99.1139	NFE2	84.3266	1.1731	0.435243	2.69529	0.00703282	0.0743072
chr19	58476462	58481230	ZNF446	512	+	154.818	236.111	231.578	250.7	ZNF446	222.96	1.02228	0.37955	2.69341	0.00707255	0.0746628
chr16	87602596	87698156	JPH3	21	+	200.353	262.863	68.2858	68.2969	JPH3	129.272	-1.05662	0.392634	-2.6911	0.00712176	0.0751178
chr15	88467781	88480776	MRPS11	3291	+	842.394	1058.43	323.615	311.501	MRPS11	552.974	-0.878989	0.326694	-2.69056	0.00713324	0.0751743
chr2	20200797	20225014	SDC1	287	-	309.637	559.456	507.69	553.039	SDC1	492.019	1.01088	0.375906	2.68918	0.00716287	0.0754219
chr19	18340693	18369950	PGPEP1	553	+	194.661	245.416	251.371	275.686	PGPEP1	246.423	0.97833	0.363998	2.68773	0.00719393	0.0756841
chr1	1070967	1074223	RNF223	328	-	23.9058	54.6662	4.94825	5.83023	RNF223	18.0783	-2.14334	0.797972	-2.68598	0.00723165	0.0760159
chr14	44897381	44907257	C14orf28	799	+	248.165	325.671	317.677	363.973	C14orf28	320.318	0.972674	0.362267	2.68496	0.00725383	0.0761838
chr7	8113184	8262068	ICA1	139	-	191.246	226.807	240.485	258.196	ICA1	233.243	0.969018	0.36136	2.68159	0.00732742	0.0768254
chr12	57745130	57750219	TSPAN31	939	+	137.743	202.381	204.857	214.886	TSPAN31	193.705	1.01825	0.379681	2.68185	0.00732165	0.0768254
chr2	110122311	110204912	NPHP1	280	-	117.252	129.105	149.437	158.249	NPHP1	141.654	1.03191	0.385222	2.67874	0.00738995	0.0774149
chr15	55538890	55588330	PYGO1	337	-	752.463	946.772	280.071	280.684	PYGO1	492.769	-0.892136	0.333116	-2.67815	0.00740296	0.0774852
chr8	6808517	6835455	XKR5	147	-	118.391	211.686	194.961	229.878	XKR5	194.568	1.09581	0.409262	2.67754	0.00741661	0.077562
chr4	75913660	75940193	NAAA	383	-	166.202	158.183	184.075	214.886	NAAA	185.723	1.01955	0.380834	2.67715	0.00742507	0.0775845
chr14	34432788	34462165	SPTSSA	5931	-	1860.1	2358.79	733.33	707.123	SPTSSA	1236.77	-0.846879	0.316511	-2.67567	0.00745809	0.0778632
chr3	142724132	142807888	TRPC1	1703	+	235.643	407.089	371.118	413.946	TRPC1	364.599	1.01394	0.379327	2.673	0.00751773	0.0783736
chr6	37170263	37175428	PIM1	1607	+	348.341	515.258	487.897	522.222	PIM1	475.159	0.944361	0.353309	2.67291	0.00751973	0.0783736
chr3	156826416	157046129	LEKR1	1066	+	356.31	444.308	434.456	493.071	LEKR1	439.439	0.934948	0.350098	2.67053	0.00757313	0.0788203
chr17	56834211	56869567	DGKE	485	+	406.398	528.052	533.421	528.052	DGKE	502.445	0.890725	0.333551	2.67043	0.00757542	0.0788203
chr2	172084843	172089677	DLX1	512	+	70.579	139.573	132.613	152.419	DLX1	128.188	1.16911	0.43883	2.66416	0.00771805	0.0801686
chr7	129434507	129488399	STRIP2	898	+	449.656	555.967	555.193	585.521	STRIP2	542.218	0.895687	0.336197	2.66418	0.00771767	0.0801686
chr9	113313222	113340193	WDR31	722	-	187.831	251.232	262.257	257.363	WDR31	242.356	0.94866	0.356472	2.66124	0.00778526	0.0807984
chr1	99708632	99766520	FRRS1	210	-	153.68	197.729	50.4721	49.9734	FRRS1	97.0805	-1.10361	0.41486	-2.66019	0.00780961	0.0808462
chr11	67350772	67353472	POLD4	648	-	60.3336	95.3751	101.934	109.109	POLD4	94.6049	1.15587	0.434496	2.66025	0.00780833	0.0808462
chr15	42942897	43105978	UBR1	1880	-	1986.46	2507.67	733.33	770.423	UBR1	1311.47	-0.865597	0.325344	-2.66056	0.00780104	0.0808462
chr15	77420528	77485607	HMG20A	445	+	996.074	1127.05	323.615	366.471	HMG20A	615.114	-0.900753	0.338928	-2.65765	0.00786873	0.0813896
chr15	40383048	40394246	KNSTRN	4420	+	825.319	1217.78	316.688	337.32	KNSTRN	586.663	-0.926074	0.348752	-2.65539	0.00792163	0.081868
chr1	43530960	43623666	PTPRF	425	+	417.782	752.533	726.402	659.649	PTPRF	642.81	0.945391	0.356239	2.65381	0.00795879	0.0821829
chr3	146515180	146544568	PLSCR1	1507	-	915.25	1009.58	1001.52	1158.55	PLSCR1	1036.31	0.88999	0.33546	2.65304	0.00797693	0.0822319
chr9	136494433	136545971	NOTCH1	3006	-	326.712	614.122	565.09	573.028	NOTCH1	527.27	0.98996	0.373126	2.65315	0.00797439	0.0822319
chr19	11814363	11835201	ZNF440	2462	+	89.9313	136.084	128.654	166.578	ZNF440	135.369	1.12497	0.424363	2.65096	0.00802631	0.0826717
chr3	153162308	153170620	RAP2B	3567	+	426.889	495.485	519.566	514.726	RAP2B	492.041	0.870424	0.328434	2.65022	0.00804392	0.0827837
chr2	219249710	219253835	TUBA4A	1033	-	191.246	314.04	275.122	349.814	TUBA4A	291.223	1.04655	0.395151	2.64848	0.00808555	0.0830036
chr12	57089121	57095476	NAB2	528	+	132.051	175.63	192.982	179.904	NAB2	172.025	0.976324	0.368587	2.64883	0.00807719	0.0830036
chrX	81113701	81201844	HMGN5	2373	-	305.083	375.685	347.367	463.087	HMGN5	383.839	0.993033	0.374908	2.64874	0.00807932	0.0830036
chr22	38202113	38216507	MAFF	1097	+	194.661	319.855	303.822	318.164	MAFF	288.876	0.990418	0.374011	2.6481	0.00809464	0.0830275
chr5	139475533	139482644	TMEM173	227	-	88.7929	115.148	125.685	134.928	TMEM173	119.117	1.06874	0.403749	2.64704	0.00811985	0.083177
chr9	35829334	35865518	TMEM8B	325	+	60.3336	89.5595	93.027	110.774	TMEM8B	91.8569	1.17192	0.442748	2.64692	0.00812275	0.083177
chr3	189781771	189897276	TP63	21	+	80.8243	93.0489	103.913	124.101	TP63	104.036	1.11661	0.4219	2.64662	0.00813007	0.0831826
chr15	72340919	72375904	HEXA	1189	-	805.966	1003.76	312.729	299.007	HEXA	528.563	-0.863232	0.326424	-2.64451	0.00818084	0.0836324
chr2	38066973	38076086	CYP1B1	964	-	916.388	1249.18	1177.68	1248.5	CYP1B1	1158.19	0.880292	0.332992	2.64358	0.00820342	0.0837935
chr3	172630249	172710989	NCEH1	1071	-	424.612	631.569	583.893	637.993	NCEH1	577.593	0.931245	0.352554	2.64142	0.0082559	0.0842596
chr9	128945530	128947511	DOLK	1955	-	95.6231	158.183	163.292	159.082	DOLK	146.691	1.05236	0.398492	2.64085	0.00826978	0.0843312
chr6	292357	351355	DUSP22	804	+	422.335	607.144	566.079	619.67	DUSP22	561.49	0.924564	0.350228	2.63989	0.00829322	0.0845001
chr4	103077592	103099757	BDH2	507	-	113.837	145.389	153.396	168.244	BDH2	148.616	1.02886	0.389918	2.63867	0.00832327	0.0846838
chr16	16148928	16223403	ABCC6	933	-	178.724	284.962	282.05	274.854	ABCC6	258.188	0.971769	0.36829	2.6386	0.00832504	0.0846838
chr1	145848522	145859730	PIAS3	873	-	96.7615	125.616	133.603	147.421	PIAS3	129.112	1.05605	0.400606	2.63613	0.00838564	0.0851593
chr7	70694119	70793495	AUTS2	755	+	278.901	418.72	403.777	409.782	AUTS2	381.929	0.933668	0.354156	2.63632	0.00838107	0.0851593
chr1	87328964	87348923	LMO4	1868	+	738.802	1110.77	1005.48	1108.58	LMO4	1003.97	0.91537	0.34759	2.63347	0.00845162	0.0852656
chr7	47275154	47582016	TNS3	501	-	4330.36	5794.62	5650.9	5344.65	TNS3	5274.8	0.821329	0.311786	2.63427	0.00843186	0.0852656
chr10	119499817	119542605	RGS10	219	-	193.523	317.529	327.574	282.35	RGS10	281.383	0.948269	0.360048	2.63373	0.00844529	0.0852656
chr11	308228	315272	IFITM2	495	+	1019.98	1301.52	1249.93	1321.8	IFITM2	1232.7	0.862736	0.327504	2.63427	0.00843172	0.0852656
chr15	51367685	51408005	GLDN	242	+	91.0696	101.191	121.727	122.435	GLDN	111.464	1.04969	0.398523	2.63396	0.00843964	0.0852656
chr15	59659146	59689250	BNIP2	2026	-	1419.55	1741.18	526.493	541.378	BNIP2	925.118	-0.854912	0.324488	-2.63465	0.00842242	0.0852656
chr20	3249305	3407848	C20orf194	201	-	593.091	867.681	841.202	804.571	C20orf194	779.441	0.876709	0.332739	2.63482	0.00841808	0.0852656
chr22	29073114	29168333	KREMEN1	275	+	203.768	258.211	74.2237	67.4641	KREMEN1	130.287	-1.01122	0.383912	-2.63399	0.00843887	0.0852656
chr5	172042079	172188157	STK10	498	-	709.205	1037.49	1015.38	937.001	STK10	925.408	0.860945	0.327533	2.62857	0.0085744	0.0864333
chr3	195863365	195895844	TNK2	323	-	308.498	488.506	487.897	435.601	TNK2	431.313	0.909659	0.346188	2.62764	0.00859784	0.0865986
chr5	115124762	115169828	TRIM36	894	-	72.8557	105.843	121.727	109.941	TRIM36	104.308	1.07055	0.407644	2.62618	0.00863483	0.0868999
chr5	134905245	135007959	PCBD2	2582	+	11427	12838.4	4784.95	4084.49	PCBD2	7270.36	-0.76504	0.291413	-2.62528	0.00865785	0.0870603
chr1	85265776	85276480	BCL10	1557	-	242.473	389.642	346.377	413.113	BCL10	356.077	0.99711	0.379913	2.62457	0.00867576	0.087166
chr3	12288036	12434356	PPARG	136	+	668.223	831.624	792.709	889.526	PPARG	805.51	0.887261	0.338129	2.62403	0.00868965	0.087166
chr17	42025576	42050527	ZNF385C	189	-	38.7046	80.2546	84.1202	88.2863	ZNF385C	75.5869	1.25369	0.477739	2.62422	0.00868486	0.087166
chr7	107923799	108003089	LAMB1	1333	-	2223.24	2897.31	2782.89	2804.34	LAMB1	2685.31	0.835497	0.318503	2.6232	0.00871089	0.0873078
chr19	7535807	7561764	PNPLA6	231	+	175.309	264.026	258.298	266.525	PNPLA6	244.595	0.969989	0.36987	2.62252	0.00872832	0.0874113
chr1	9100305	9129038	GPR157	4222	-	489.499	707.171	191.992	193.23	GPR157	343.762	-0.925759	0.353078	-2.62197	0.00874237	0.0874806
chr5	176810601	176880898	UNC5A	30	+	132.051	201.218	187.044	226.546	UNC5A	192.047	1.04397	0.398262	2.62132	0.00875898	0.0875352
chr14	24249114	24259313	TGM1	24	-	34.1511	46.5244	61.3582	59.1352	TGM1	52.1595	1.28063	0.488567	2.6212	0.00876207	0.0875352
chr12	68808258	68850686	MDM2	614	+	1879.45	2399.5	2255.41	2457.02	MDM2	2267.18	0.858069	0.327453	2.62043	0.00878177	0.0876608
chr12	53708517	53727380	CALCOCO1	115	-	185.554	330.323	326.584	297.342	CALCOCO1	287.36	0.975314	0.372238	2.62014	0.00878942	0.0876659
chr6	117482750	117569858	DCBLD1	589	+	648.871	909.553	851.098	902.019	DCBLD1	835.585	0.886437	0.338585	2.61807	0.00884296	0.088057
chr12	117453012	117969251	KSR2	24	-	138.881	214.012	253.35	176.573	KSR2	194.645	0.951335	0.363354	2.61821	0.00883933	0.088057
chrX	34627075	34657213	TMEM47	831	-	225.397	252.395	77.1926	71.6285	TMEM47	135.643	-0.988356	0.377578	-2.61762	0.00885445	0.0881
chr1	17755421	17827063	ACTL8	110	+	191.246	226.807	65.3168	61.6338	ACTL8	117.693	-1.02247	0.391206	-2.61364	0.00895835	0.0882761
chr2	43222402	43226534	ZFP36L2	1514	-	305.083	454.776	445.342	428.105	ZFP36L2	410.857	0.906206	0.346595	2.61459	0.00893335	0.0882761
chr3	111071887	111275563	NECTIN3	1298	+	652.286	833.95	832.295	804.571	NECTIN3	782.354	0.843204	0.322439	2.61508	0.00892061	0.0882761
chr4	124664048	124712653	ANKRD50	2594	-	515.682	583.882	583.893	648.821	ANKRD50	590.252	0.883784	0.337951	2.61512	0.00891959	0.0882761
chr5	40512333	40755857	TTC33	896	-	1257.9	1537.63	1488.43	1574.99	TTC33	1474.36	0.846555	0.323774	2.61465	0.00893202	0.0882761
chr5	40841262	40860175	CARD6	25	+	71.7173	89.5595	100.944	109.941	CARD6	95.7738	1.10269	0.421784	2.61435	0.00893973	0.0882761
chr9	132725578	132878214	AK8	503	-	163.925	220.991	222.671	235.708	AK8	214.246	0.966712	0.369629	2.61536	0.00891347	0.0882761
chr10	28677576	28682932	BAMBI	4976	+	128.636	143.063	154.385	179.071	BAMBI	155.196	1.01775	0.389349	2.61398	0.00894947	0.0882761
chr15	64364304	64381368	PCLAF	1300	-	1052.99	1330.6	372.108	411.447	PCLAF	692.296	-0.885447	0.33861	-2.61494	0.00892423	0.0882761
chr17	7913324	7916211	RNF227	287	-	53.5034	110.496	103.913	124.101	RNF227	101.99	1.20953	0.462253	2.61659	0.00888128	0.0882761
chr19	47035399	47045775	NPAS1	60	+	31.8744	58.1555	70.2651	64.1325	NPAS1	57.9441	1.27777	0.48842	2.61613	0.00889339	0.0882761
chr22	31281593	31292404	PIK3IP1	26	-	30.736	61.6449	71.2547	67.4641	PIK3IP1	59.8226	1.29186	0.494247	2.6138	0.00895411	0.0882761
chr6	79914814	79947482	ELOVL4	158	-	15.9372	32.5671	35.6274	49.9734	ELOVL4	36.1966	1.56916	0.600686	2.61227	0.00899431	0.0885593
chr1	145992435	145996501	TXNIP	4208	-	423.474	611.796	576.965	599.68	TXNIP	558.144	0.899133	0.344927	2.60674	0.00914097	0.0899313
chr3	11226064	11263557	HRH1	308	+	173.032	248.906	237.516	266.525	HRH1	236.057	0.979318	0.376333	2.60226	0.00926104	0.0910158
chr5	96760810	96808279	ERAP1	893	-	340.373	551.314	524.514	506.397	ERAP1	483.929	0.916407	0.352207	2.6019	0.00927097	0.0910158
chr12	51244558	51270264	SMAGP	129	-	69.4406	105.843	114.799	113.273	SMAGP	103.081	1.08697	0.417783	2.60175	0.00927495	0.0910158
chr14	21090077	21103607	ZNF219	432	-	365.417	625.754	575.976	582.19	ZNF219	542.967	0.938228	0.360669	2.60135	0.00928572	0.0910158
chr14	75278904	75282230	FOS	4275	+	185.554	251.232	53.441	69.1298	FOS	120.778	-1.09859	0.42233	-2.60126	0.00928823	0.0910158
chrX	57592098	57597545	ZXDB	1116	+	259.548	466.407	411.694	461.421	ZXDB	407.639	0.992896	0.38176	2.60084	0.00929957	0.0910543
chr15	68778535	68820785	ANP32A	2270	-	2160.63	3341.62	915.425	917.011	ANP32A	1598.49	-0.87499	0.336617	-2.59936	0.00933974	0.0913748
chr17	7389734	7404018	TMEM256-PLSCR3	2058	-	363.14	564.109	520.555	548.874	TMEM256-PLSCR3	504.983	0.923044	0.355182	2.59879	0.0093553	0.0914542
chr8	42541925	42555193	SMIM19	993	+	371.109	515.258	478	536.381	SMIM19	482.128	0.91765	0.35325	2.59774	0.00938401	0.0916619
chr8	102204502	102238811	RRM2B	1568	-	400.706	471.06	457.218	532.216	RRM2B	472.865	0.907536	0.349443	2.5971	0.00940158	0.0917607
chr16	20806608	20849668	REXO5	1554	+	516.82	700.193	667.023	693.797	REXO5	649.394	0.874798	0.337182	2.59444	0.00947452	0.0923992
chr12	19439572	19720801	AEBP2	4543	+	8762.04	10953	3400.43	3450.66	AEBP2	5826	-0.814974	0.314341	-2.59264	0.00952421	0.0928101
chr16	30377985	30400108	ZNF48	659	+	517.959	906.063	825.367	825.394	ZNF48	775.502	0.925946	0.357307	2.59146	0.00955697	0.0930555
chr1	85048692	85133138	WDR63	57	+	62.6104	77.9284	19.793	13.3262	WDR63	36.3346	-1.42509	0.549999	-2.59108	0.00956755	0.0930848
chrX	68042344	68433393	OPHN1	392	-	770.677	942.12	982.722	865.372	OPHN1	885.492	0.801525	0.309493	2.5898	0.00960322	0.0933579
chr2	69457997	69643637	AAK1	980	-	1050.72	1357.35	1301.39	1328.46	AAK1	1264.48	0.838043	0.323844	2.5878	0.00965914	0.0938272
chr9	3824127	4297828	GLIS3	144	-	1387.67	1709.77	522.535	535.548	GLIS3	910.054	-0.839357	0.32453	-2.58638	0.00969911	0.0940669
chr21	42371837	42395983	TMPRSS3	211	-	184.416	291.941	289.967	272.355	TMPRSS3	261.696	0.942293	0.364294	2.58663	0.009692	0.0940669
chr3	45224466	45226220	TMEM158	909	-	14.7988	53.5031	88.0788	119.936	TMEM158	78.448	2.36485	0.914606	2.58565	0.00971963	0.0941807
chr12	27332940	27425289	ARNTL2	958	+	531.619	793.241	718.485	785.415	ARNTL2	715.598	0.904095	0.349695	2.58539	0.009727	0.0941807
chr22	39350049	39385575	SYNGR1	55	+	119.529	168.651	170.22	180.737	SYNGR1	162.81	0.99972	0.386717	2.58514	0.00973384	0.0941807
chr12	98645350	98735433	APAF1	903	+	638.626	746.717	751.144	764.593	APAF1	728.476	0.838616	0.324566	2.58381	0.00977157	0.0943434
chr13	20403666	20525772	CRYL1	473	-	224.259	307.061	318.667	289.846	CRYL1	285.806	0.892649	0.345425	2.5842	0.00976042	0.0943434
chr17	82942155	83051652	B3GNTL1	930	-	472.424	672.278	631.396	655.484	B3GNTL1	612.769	0.883051	0.341773	2.58373	0.00977369	0.0943434
chr11	65314955	65322417	CDC42EP2	4219	+	295.976	469.897	439.404	447.262	CDC42EP2	417.282	0.924419	0.357849	2.58326	0.00978703	0.094398
chr1	25884181	25905406	STMN1	46	-	656.84	936.304	888.705	878.698	STMN1	843.26	0.858136	0.332418	2.5815	0.00983726	0.0946256
chr4	40423267	40629766	RBM47	585	-	994.936	1259.65	420.601	371.469	RBM47	665.955	-0.816767	0.316411	-2.58135	0.00984143	0.0946256
chr7	112482164	112491062	LSMEM1	126	+	191.246	226.807	63.3375	63.2996	LSMEM1	117.788	-1.01951	0.39483	-2.58215	0.0098188	0.0946256
chr15	65234460	65286803	PARP16	2389	-	498.606	692.051	195.951	194.896	PARP16	344.335	-0.899599	0.348427	-2.58189	0.00982615	0.0946256
chr7	100400826	100429065	ZCWPW1	5416	-	389.323	672.278	612.593	621.336	ZCWPW1	579.631	0.93119	0.360939	2.57991	0.0098825	0.094872
chr11	33039677	33105943	TCP11L1	562	+	828.734	1088.67	1030.22	1078.59	TCP11L1	1012.74	0.851484	0.330022	2.58008	0.00987776	0.094872
chr15	90265763	90278141	NGRN	3635	+	758.155	1104.96	278.091	317.331	NGRN	535.801	-0.920462	0.356892	-2.57911	0.00990563	0.0950198
chr15	72199029	72231121	PKM	3106	-	3785.08	5649.23	1630.94	1588.32	PKM	2762.89	-0.84375	0.327229	-2.57847	0.00992378	0.0951197
chr8	142771197	142777769	LYNX1	26	-	7.96859	13.9573	25.7309	23.3209	LYNX1	19.089	1.85873	0.72117	2.57737	0.0099554	0.0952741
chr13	99294539	99307320	GPR183	20	-	17.0756	22.0991	0.989649	1.66578	GPR183	8.23099	-3.14625	1.22064	-2.57754	0.00995062	0.0952741
chr6	30489586	30494194	HLA-E	2121	+	126.359	289.615	359.243	392.291	HLA-E	310.972	1.58062	0.613454	2.57659	0.00997795	0.0953414
chr11	125955796	126062821	CDON	225	-	257.272	357.075	340.439	366.471	CDON	334.589	0.920152	0.357094	2.57677	0.0099727	0.0953414
chr19	4304735	4323843	FSD1	204	+	44.3964	65.1342	74.2237	78.2916	FSD1	67.7627	1.19141	0.462664	2.57511	0.0100207	0.095601
chrX	30827442	30889206	TAB3	1083	-	668.223	793.241	794.688	797.908	TAB3	765.905	0.831389	0.322843	2.57521	0.010018	0.095601
chr11	88113251	88175368	RAB38	55	-	73.9941	116.311	127.665	115.772	RAB38	110.078	1.05293	0.409219	2.57302	0.0100815	0.0960325
chr12	119989309	120094494	BICDL1	673	+	283.454	379.174	122.716	96.6152	BICDL1	190.897	-0.916411	0.356152	-2.57309	0.0100796	0.0960325
chr19	39538705	39540078	EID2	2341	-	89.9313	97.7013	117.768	117.437	EID2	107.788	1.02953	0.400242	2.57228	0.0101032	0.096164
chr2	111120990	111168445	BCL2L11	6963	+	1642.67	2359.95	2161.39	2237.14	BCL2L11	2110.96	0.850462	0.330793	2.57098	0.010141	0.0964498
chr1	205789094	205813091	SLC41A1	4697	-	289.146	526.889	497.793	462.254	SLC41A1	446.804	0.938496	0.365405	2.56837	0.0102178	0.0966564
chr7	127588475	127591700	ARF5	1036	+	83.101	138.41	133.603	149.087	ARF5	129.441	1.07526	0.418478	2.56946	0.0101858	0.0966564
chr11	12377654	12530801	PARVA	742	+	1498.1	2090.11	1961.48	1948.13	PARVA	1878.01	0.832616	0.324166	2.56848	0.0102144	0.0966564
chr15	58879050	58933543	SLTM	3362	-	2282.43	2964.77	875.839	916.179	SLTM	1541.95	-0.836084	0.32549	-2.56869	0.0102083	0.0966564
chr17	29614756	29622795	CORO6	1717	-	133.189	241.927	237.516	221.549	CORO6	210.872	0.995273	0.387353	2.56942	0.0101869	0.0966564
chr17	29930407	30108452	EFCAB5	617	+	174.171	252.395	237.516	268.19	EFCAB5	237.522	0.969202	0.377315	2.56868	0.0102086	0.0966564
chr19	37371255	37393066	ZNF527	548	+	104.73	141.899	139.541	166.578	ZNF527	142.078	1.04019	0.404847	2.56934	0.0101891	0.0966564
chrX	103585606	103587736	TCEAL4	816	+	67.1639	134.921	132.613	134.095	TCEAL4	120.066	1.11462	0.434117	2.56755	0.010242	0.0968108
chr5	95885098	95961767	ELL2	4317	-	1491.27	1870.28	1770.48	1873.17	ELL2	1760.3	0.831214	0.323963	2.56576	0.0102949	0.0972245
chr12	26120030	26125842	BHLHE41	31	-	38.7046	50.0138	60.3686	67.4641	BHLHE41	56.4317	1.24532	0.485404	2.56554	0.0103016	0.0972245
chr20	13995591	16053197	MACROD2	742	+	755.878	935.141	947.094	875.367	MACROD2	875.855	0.805962	0.314497	2.5627	0.0103862	0.0979473
chr15	51751683	51816363	TMOD2	35	+	35.2895	41.872	51.4618	63.2996	TMOD2	50.494	1.30066	0.507903	2.56085	0.0104416	0.0983946
chr15	99105152	99135593	SYNM	3234	+	868.577	1238.71	367.16	348.981	SYNM	615.963	-0.85399	0.333577	-2.5601	0.0104642	0.0985319
chr17	67377394	67697261	PITPNC1	255	+	749.048	1016.56	319.657	289.013	PITPNC1	518.113	-0.840302	0.328318	-2.55942	0.0104848	0.0986498
chr4	138164097	138242282	SLC7A11	212	-	1208.95	1406.2	438.415	457.256	SLC7A11	769.788	-0.834485	0.326105	-2.55895	0.0104989	0.0987074
chr5	6633508	6674386	SRD5A1	3204	+	1564.12	2049.4	1964.45	1924.81	SRD5A1	1875.58	0.81232	0.317502	2.55847	0.0105133	0.0987669
chr7	149262283	149297302	ZNF783	1021	+	543.003	751.369	727.392	697.961	ZNF783	680.813	0.84323	0.329747	2.5572	0.0105519	0.0990537
chr12	88492793	88580391	KITLG	1305	-	2452.05	2956.63	937.198	949.494	KITLG	1600.83	-0.81057	0.317026	-2.5568	0.0105641	0.0990924
chr12	111767023	111817532	ALDH2	83	+	79.6859	87.2333	100.944	112.44	ALDH2	97.7817	1.07082	0.418955	2.55592	0.0105908	0.0992673
chr12	30709552	30754745	CAPRIN2	974	-	434.858	594.35	559.152	590.519	CAPRIN2	549.267	0.875231	0.342521	2.55527	0.0106107	0.0993778
chr19	9412461	9435470	ZNF266	406	-	104.73	182.608	177.147	179.071	ZNF266	163.702	1.0227	0.400433	2.55399	0.0106498	0.0996683
chr1	83865024	83999060	TTLL7	500	-	288.008	332.65	346.377	348.148	TTLL7	330.917	0.868814	0.34031	2.55301	0.0106796	0.0998712
chr4	56530686	56603507	THEGL	647	+	33.0127	43.0351	59.3789	53.3049	THEGL	48.6887	1.26028	0.493775	2.55233	0.0107004	0.099933
chr17	38870141	38921770	LASP1	2289	+	1496.96	2286.68	2101.02	2063.07	LASP1	1991.16	0.847058	0.331885	2.55227	0.0107025	0.099933
chr1	162632542	162787405	DDR2	542	+	1608.52	1904.01	1853.61	1909.82	DDR2	1823.58	0.810369	0.317549	2.55195	0.0107122	0.0999477
chr19	42302209	42310821	PRR19	233	+	26.1825	66.2973	69.2754	71.6285	PRR19	60.7995	1.32633	0.520023	2.55053	0.010756	0.100281
chr15	80059768	80138393	ZFAND6	1298	+	1677.96	2071.5	638.324	656.317	ZFAND6	1105.98	-0.823309	0.322953	-2.54931	0.0107936	0.100555
chr1	40508842	40516556	EXO5	973	+	54.6418	68.6235	83.1305	81.6232	EXO5	73.8582	1.12186	0.440187	2.54859	0.0108158	0.100609
chr15	63608618	63833853	HERC1	2534	-	2541.98	3086.9	967.877	991.971	HERC1	1665.39	-0.811721	0.318492	-2.54864	0.0108144	0.100609
chr6	10528530	10629368	GCNT2	237	+	953.954	1201.49	1206.38	1099.41	GCNT2	1110.22	0.79386	0.311605	2.54764	0.0108453	0.100763
chr7	1044669	1059261	GPR146	72	+	31.8744	47.6875	64.3272	53.3049	GPR146	50.5919	1.24978	0.490621	2.54735	0.0108544	0.100763
chr19	2714567	2721292	DIRAS1	75	-	18.2139	68.6235	5.93789	6.66312	DIRAS1	20.1123	-2.05945	0.808491	-2.54727	0.0108569	0.100763
chr6	158109519	158168177	SERAC1	453	-	192.385	202.381	229.599	223.214	SERAC1	213.564	0.898689	0.352866	2.54683	0.0108707	0.100815
chr19	17292131	17303325	ABHD8	614	-	83.101	115.148	112.82	139.093	ABHD8	116.236	1.07778	0.423255	2.54642	0.0108834	0.100856
chr5	65148738	65481799	ADAMTS6	506	-	2088.91	2362.28	797.657	779.585	ADAMTS6	1324.09	-0.793408	0.31184	-2.54428	0.0109503	0.101354
chr22	35381173	35394207	HMOX1	1926	+	264.102	359.401	103.913	96.6152	HMOX1	178.71	-0.938398	0.368842	-2.54418	0.0109536	0.101354
chr5	170522856	170736632	KCNIP1	154	+	68.3022	91.8857	103.913	101.613	KCNIP1	93.3011	1.06368	0.41818	2.5436	0.0109717	0.101445
chr11	64823052	64844577	CDC42BPG	26	-	23.9058	36.0564	45.5239	49.1405	CDC42BPG	40.6047	1.37478	0.540703	2.54258	0.0110038	0.101665
chr8	63048553	63085987	TTPA	102	-	29.5976	24.4253	41.5653	45.8089	TTPA	37.3423	1.40379	0.552627	2.54021	0.0110787	0.102236
chr9	121121873	121177610	CNTRL	571	+	448.518	571.087	546.286	581.357	CNTRL	541.018	0.860677	0.338837	2.54009	0.0110822	0.102236
chr1	84506433	84566194	SPATA1	670	+	129.774	160.509	162.302	185.734	SPATA1	163.062	0.98409	0.387545	2.53929	0.0111077	0.102329
chr4	141637053	141733987	IL15	106	+	886.791	1052.62	329.553	335.654	IL15	570.685	-0.835204	0.328917	-2.53925	0.011109	0.102329
chr14	24094391	24110598	PCK2	184	+	103.592	131.432	143.499	141.591	PCK2	131.929	0.9834	0.387439	2.53821	0.0111421	0.102481
chr18	25061924	25352148	ZNF521	34	-	31.8744	47.6875	56.41	60.8009	ZNF521	51.2724	1.27506	0.502296	2.53847	0.0111338	0.102481
chr8	144423601	144428402	VPS28	2273	-	373.386	585.045	530.452	558.869	VPS28	516.957	0.901963	0.355553	2.53679	0.0111874	0.10282
chr17	21428263	21551585	C17orf51	2868	-	952.816	1248.02	367.16	379.798	C17orf51	645.04	-0.846899	0.334055	-2.53521	0.011238	0.103208
chr4	176184638	176195456	SPATA4	39	-	33.0127	47.6875	5.93789	7.49601	SPATA4	19.3985	-1.86319	0.735551	-2.53305	0.0113074	0.103768
chr1	161039251	161045842	USF1	1244	-	165.064	230.296	232.568	226.546	USF1	215.41	0.920931	0.363731	2.5319	0.0113446	0.104032
chr16	66961335	66975149	CES3	268	+	242.473	400.11	92.0374	101.613	CES3	180.83	-1.00921	0.399025	-2.52919	0.0114326	0.104761
chr8	18210211	18223689	NAT1	1165	+	71.7173	100.028	108.861	109.109	NAT1	99.429	1.05151	0.4161	2.52707	0.0115018	0.105316
chr12	50175788	50283435	LIMA1	821	-	976.722	1091	1104.45	1097.75	LIMA1	1067.57	0.796286	0.315624	2.52289	0.0116395	0.106497
chr15	72686507	72738475	BBS4	1302	+	522.512	607.144	182.095	194.063	BBS4	329.419	-0.873589	0.346328	-2.52243	0.0116547	0.106557
chr6	41683978	41735516	TFEB	69	-	89.9313	139.573	138.551	145.756	TFEB	131.036	1.02432	0.406306	2.52104	0.0117007	0.106826
chr16	86566907	86569728	FOXC2	893	+	56.9185	95.3751	97.9753	102.445	FOXC2	90.5343	1.11137	0.44084	2.52102	0.0117015	0.106826
chr3	184259213	184261480	CAMK2N2	21	-	12.5221	34.8933	47.5032	71.6285	CAMK2N2	46.8032	2.0946	0.831143	2.52014	0.0117307	0.107013
chr15	43330784	43354555	ADAL	3470	+	311.913	414.067	98.9649	123.268	ADAL	206.378	-0.975744	0.3874	-2.5187	0.0117789	0.107373
chr12	47841537	47904939	VDR	2524	-	650.01	983.992	903.55	900.354	VDR	862.349	0.852962	0.338861	2.51714	0.0118311	0.107769
chr12	7080214	7092395	C1R	40	-	40.9813	76.7653	71.2547	94.1165	C1R	74.1985	1.23361	0.49024	2.51634	0.0118582	0.107936
chr1	40450201	40463718	ZFP69B	339	+	91.0696	100.028	112.82	124.101	ZFP69B	109.576	1.02535	0.407775	2.5145	0.01192	0.108332
chr9	133663560	133738274	SARDH	22	-	40.9813	46.5244	71.2547	53.3049	SARDH	53.9022	1.17954	0.469139	2.51426	0.0119282	0.108332
chr19	9959561	10010433	COL5A3	61	-	19.3523	31.404	42.5549	40.8116	COL5A3	35.1071	1.41909	0.564341	2.5146	0.0119167	0.108332
chrX	68829088	68842160	EFNB1	841	+	69.4406	120.964	115.789	129.098	EFNB1	111.831	1.08676	0.43239	2.51338	0.011958	0.108523
chr4	176213673	176241573	ASB5	22	-	51.2267	52.34	12.8654	9.16179	ASB5	26.1406	-1.57021	0.625013	-2.51229	0.0119951	0.108699
chr12	85800703	85836307	RASSF9	407	-	736.526	838.603	248.402	278.185	RASSF9	460.721	-0.861724	0.342981	-2.51246	0.0119894	0.108699
chr9	93121496	93134179	NINJ1	2241	-	243.611	438.493	382.005	420.609	NINJ1	377.12	0.95913	0.381836	2.51189	0.0120088	0.108743
chr4	152936407	152979696	FHDC1	1262	+	511.128	739.738	670.982	715.452	FHDC1	664.418	0.866149	0.345061	2.51013	0.0120686	0.109124
chr10	104129888	104232243	CFAP43	534	-	132.051	211.686	181.106	239.039	CFAP43	196.969	1.03292	0.411475	2.5103	0.0120629	0.109124
chr7	75986831	75994476	TMEM120A	488	-	66.0255	146.552	143.499	135.761	TMEM120A	125.375	1.10144	0.438979	2.5091	0.0121039	0.109363
chr14	72969451	73027036	ZFYVE1	487	-	232.228	289.615	315.698	265.692	ZFYVE1	274.656	0.842009	0.335656	2.50855	0.0121229	0.109454
chr2	74549157	74557554	DOK1	2044	+	260.687	472.223	420.601	435.601	DOK1	401.902	0.941472	0.375423	2.50776	0.0121498	0.109599
chr15	43746510	43773278	PDIA3	6927	+	826.457	1081.69	345.388	321.495	PDIA3	563.358	-0.817505	0.326016	-2.50756	0.0121568	0.109599
chr15	41332958	41381050	NUSAP1	4547	+	2088.91	3053.17	873.86	887.86	NUSAP1	1510.24	-0.83324	0.332397	-2.50677	0.0121842	0.109765
chr9	112750862	112881671	SNX30	349	+	330.127	445.471	441.383	413.946	SNX30	407.856	0.841863	0.335883	2.50641	0.0121962	0.109786
chr15	44427290	44529038	CTDSPL2	4055	+	2585.24	3185.76	947.094	1037.78	CTDSPL2	1703.21	-0.821016	0.327597	-2.50618	0.0122045	0.109786
chr2	26848188	26950351	DPYSL5	202	+	105.868	152.367	151.416	160.748	DPYSL5	145.162	0.989113	0.39475	2.50567	0.012222	0.109864
chr5	113022099	113294857	MCC	691	-	619.274	894.432	830.316	826.226	MCC	794.461	0.839424	0.335109	2.50493	0.0122477	0.110014
chr19	52904417	52923350	ZNF888	836	-	173.032	227.97	226.63	234.875	ZNF888	218.003	0.914576	0.365171	2.50451	0.012262	0.110063
chr15	55202966	55290188	RAB27A	788	-	574.877	710.661	218.712	219.05	RAB27A	377.003	-0.847495	0.338512	-2.50359	0.0122939	0.110268
chr3	128479427	128487852	GATA2	1063	-	166.202	272.168	255.329	259.029	GATA2	240.884	0.943292	0.376934	2.50254	0.0123306	0.110436
chr15	74630558	74695943	EDC3	469	-	981.275	1342.23	401.798	398.121	EDC3	683.385	-0.830804	0.331971	-2.50264	0.0123271	0.110436
chr4	112297465	112442621	ALPK1	934	+	376.801	443.145	443.363	453.925	ALPK1	431.343	0.839347	0.335486	2.50188	0.0123535	0.11048
chr5	55935095	55994882	IL6ST	4813	-	932.325	1137.52	1072.78	1153.55	IL6ST	1079.63	0.821496	0.328321	2.50211	0.0123457	0.11048
chr5	55231152	55233537	CCNO	1202	-	224.259	329.16	303.822	329.824	CCNO	300.508	0.914731	0.36572	2.50118	0.0123782	0.11054
chr14	20684307	20701216	RNASE4	319	+	77.4092	118.637	128.654	115.772	RNASE4	111.42	1.01463	0.405657	2.50119	0.0123775	0.11054
chr17	76868526	76950393	MGAT5B	322	+	1093.97	1642.31	473.052	461.421	MGAT5B	801.582	-0.842781	0.337025	-2.50065	0.0123967	0.110625
chr6	133240658	133532128	EYA4	400	+	5270.66	6278.47	1932.78	2093.05	EYA4	3424.71	-0.80339	0.321367	-2.49991	0.0124225	0.110694
chrX	37685871	37732130	XK	1491	+	178.724	260.537	255.329	249.867	XK	237.848	0.908331	0.363329	2.50002	0.0124186	0.110694
chr7	41667168	41705130	INHBA	35	-	7.96859	6.97866	15.8344	21.6551	INHBA	14.6729	2.06088	0.825324	2.49705	0.012523	0.111509
chr19	29812057	29824312	CCNE1	2123	+	224.259	291.941	283.04	300.673	CCNE1	277.819	0.892234	0.357423	2.4963	0.0125498	0.111666
chr9	116154239	116402321	PAPPA	59	+	1273.84	1512.04	1462.7	1490.04	PAPPA	1435.52	0.793344	0.317886	2.49569	0.0125713	0.111777
chr15	90966040	90994477	PRC1	1811	-	1351.25	1767.93	575.976	533.049	PRC1	926.514	-0.79308	0.317814	-2.49542	0.0125808	0.11178
chr7	36854361	37448828	ELMO1	51	-	261.825	325.671	112.82	85.7876	ELMO1	170.409	-0.891153	0.357314	-2.49403	0.01263	0.112056
chr15	79833585	79896930	MTHFS	1692	-	1119.02	1298.03	449.301	416.445	MTHFS	720.52	-0.784265	0.314428	-2.49426	0.0126219	0.112056
chr17	41930708	41966503	TTC25	124	+	83.101	125.616	118.758	142.424	TTC25	120.886	1.05383	0.42263	2.4935	0.0126491	0.112145
chr3	123490820	123584980	HACD2	1568	-	1528.83	1756.3	1740.79	1710.76	HACD2	1680.38	0.775846	0.311279	2.49244	0.0126868	0.112316
chr4	76306802	76311599	STBD1	660	+	61.472	87.2333	84.1202	110.774	STBD1	89.3731	1.12982	0.453275	2.49257	0.0126821	0.112316
chr8	23135588	23163953	TNFRSF10D	3003	-	455.348	631.569	599.727	586.354	TNFRSF10D	568.955	0.832356	0.334725	2.48669	0.0128939	0.114036
chr16	11256383	11381662	RMI2	877	+	664.808	922.347	871.881	841.218	RMI2	824.417	0.815126	0.327817	2.48653	0.0128996	0.114036
chr7	43583186	43650713	STK17A	1886	+	632.934	794.405	742.237	802.906	STK17A	747.724	0.831751	0.334781	2.48446	0.0129748	0.114618
chrX	134565838	134573346	PLAC1	20	-	11.3837	11.6311	19.793	28.3182	PLAC1	19.6033	1.8051	0.726693	2.484	0.0129916	0.114685
chr9	129094794	129111225	CRAT	343	-	114.975	147.715	151.416	160.748	CRAT	146.059	0.962741	0.387686	2.4833	0.0130172	0.114828
chr1	23795599	23800679	GALE	1451	-	288.008	483.854	418.622	468.917	GALE	420.823	0.927033	0.373437	2.48244	0.0130487	0.114965
chr22	43039516	43089124	TTLL1	697	-	133.189	224.48	219.702	204.058	TTLL1	196.798	0.946851	0.381431	2.48236	0.0130515	0.114965
chr8	28348287	28490164	FBXO16	252	-	842.394	1287.56	1160.86	1165.21	FBXO16	1116.69	0.838454	0.337995	2.48067	0.0131135	0.115181
chr15	74719542	74725848	CYP1A1	207	-	45.5348	84.9071	15.8344	13.3262	CYP1A1	33.3196	-1.4725	0.593552	-2.48083	0.0131077	0.115181
chr16	89491040	89557768	SPG7	3027	+	1685.93	2307.61	2205.93	2016.43	SPG7	2041.45	0.778734	0.313891	2.48091	0.0131047	0.115181
chr22	38982463	38992804	APOBEC3B	589	+	103.592	168.651	158.344	172.408	APOBEC3B	153.703	1.0013	0.40362	2.4808	0.0131089	0.115181
chr12	15107783	15221339	RERG	266	-	1804.32	2092.44	662.075	701.293	RERG	1156.5	-0.801595	0.323362	-2.47894	0.0131773	0.115577
chr17	28724348	28726142	TLCD1	1323	-	309.637	483.854	442.373	449.76	TLCD1	424.155	0.881809	0.355687	2.47917	0.0131688	0.115577
chr2	176130245	176132695	HOXD8	150	+	31.8744	52.34	8.90684	6.66312	HOXD8	20.4963	-1.76077	0.710933	-2.47671	0.01326	0.116021
chr7	107044776	107161811	PRKAR2B	83	+	73.9941	79.0915	23.7516	15.8249	PRKAR2B	40.6566	-1.29482	0.522793	-2.47674	0.0132587	0.116021
chr16	58059	72559	RHBDF1	111	-	127.497	201.218	193.971	194.896	RHBDF1	181.531	0.953055	0.384718	2.47728	0.0132387	0.116021
chr17	35411060	35432421	SLFN12	1155	-	270.932	375.685	340.439	388.959	SLFN12	348.768	0.898657	0.362866	2.47656	0.0132657	0.116021
chr12	49636499	49707502	FMNL3	840	-	256.133	478.038	407.735	452.259	FMNL3	404.818	0.954105	0.385344	2.47598	0.013287	0.116124
chr22	40410281	40636618	MRTFA	1842	-	1848.71	2522.79	2321.72	2323.76	MRTFA	2252.94	0.797196	0.322119	2.47485	0.0133291	0.116409
chr6	118460772	118651494	CEP85L	563	-	664.808	785.1	755.102	799.574	CEP85L	754.237	0.814469	0.329166	2.47434	0.0133483	0.116495
chr4	74097040	74099205	CXCL2	648	-	56.9185	102.354	93.027	116.605	CXCL2	95.6636	1.13392	0.458507	2.47308	0.0133954	0.116822
chr9	35696948	35732296	TLN1	2169	-	281.177	445.471	410.704	408.116	TLN1	388.48	0.882408	0.357052	2.47137	0.0134597	0.117246
chr17	44191805	44199289	ATXN7L3	429	-	221.982	410.578	357.263	383.962	ATXN7L3	348.266	0.950525	0.384629	2.47128	0.0134631	0.117246
chr10	122849078	122879495	FAM24B	946	-	324.436	411.741	384.973	430.604	FAM24B	392.128	0.868845	0.351629	2.47091	0.0134769	0.117283
chrX	155767831	155782459	SPRY3	41	+	38.7046	53.5031	56.41	73.2943	SPRY3	58.1672	1.22893	0.497438	2.47052	0.0134916	0.117328
chr20	35433347	35454674	GDF5	2078	-	179.863	203.544	201.888	239.872	GDF5	210.293	0.930188	0.376576	2.47012	0.0135067	0.117376
chr19	47713496	47743134	EHD2	1827	+	250.441	352.423	352.315	317.331	EHD2	317.734	0.847809	0.343262	2.46986	0.0135166	0.11738
chr2	217730	264711	SH3YL1	527	-	379.077	440.819	436.435	455.591	SH3YL1	430.184	0.833126	0.337376	2.46943	0.013533	0.117439
chr11	17351850	17377341	NCR3LG1	672	+	758.155	958.403	900.581	935.335	NCR3LG1	890.332	0.809563	0.327984	2.4683	0.0135757	0.117699
chr17	43484067	43610338	DHX8	1745	+	1031.36	1455.05	1349.88	1309.3	DHX8	1284.28	0.802932	0.32532	2.46813	0.0135822	0.117699
chr1	85018082	85048421	MCOLN3	151	-	236.781	303.572	105.892	76.6258	MCOLN3	156.423	-0.897603	0.363975	-2.46612	0.0136587	0.11803
chr8	37736716	37757801	ERLIN2	1032	+	455.348	567.598	531.442	583.023	ERLIN2	538.502	0.842348	0.341469	2.46683	0.0136313	0.11803
chr8	142700536	142705127	LY6K	117	+	102.453	165.162	144.489	184.069	LY6K	153.504	1.03481	0.419599	2.46619	0.0136561	0.11803
chr15	99566060	99716466	MEF2A	4373	+	2273.33	2612.35	830.316	886.194	MEF2A	1452.64	-0.794669	0.322202	-2.46637	0.0136491	0.11803
chr14	73852005	73886827	PTGR2	2154	+	657.978	954.914	840.212	925.34	PTGR2	851.35	0.852268	0.345863	2.46418	0.0137329	0.118587
chr17	27294187	27315926	WSB1	4898	+	763.847	937.467	876.829	945.33	WSB1	885.1	0.815674	0.331053	2.46388	0.0137444	0.118603
chr3	196706277	196712166	CEP19	530	-	62.6104	83.744	96.9856	89.1192	CEP19	84.4278	1.04325	0.423537	2.46319	0.0137708	0.118747
chr19	57599969	57612722	ZNF530	272	+	132.051	165.162	168.24	178.238	ZNF530	163.175	0.934578	0.3795	2.46266	0.0137912	0.118841
chr12	12474210	12562780	DUSP16	665	-	2653.54	3303.23	1036.16	1069.43	DUSP16	1772.24	-0.788653	0.320289	-2.46231	0.0138044	0.118871
chr15	55407931	55418764	C15orf65	451	+	158.233	208.197	59.3789	54.1378	C15orf65	103.668	-0.996168	0.404677	-2.46164	0.0138304	0.119011
chr1	23359448	23368194	ZNF436	1072	-	179.863	305.898	261.267	309.835	ZNF436	269.578	0.965596	0.392588	2.45956	0.0139106	0.119533
chr20	35201745	35277982	MMP24OS	1834	-	543.003	874.659	751.144	828.725	MMP24OS	756.784	0.879812	0.357705	2.4596	0.0139091	0.119533
chr5	53883942	54310480	ARL15	991	-	993.797	1311.99	1213.31	1241.01	ARL15	1191.12	0.801552	0.326089	2.45808	0.0139683	0.11985
chr9	85546539	85741865	AGTPBP1	420	-	2021.75	2347.16	757.082	788.746	AGTPBP1	1301.28	-0.787317	0.320326	-2.45786	0.0139767	0.11985
chr10	24466594	24547848	KIAA1217	158	+	488.361	628.08	625.458	567.198	KIAA1217	574.343	0.791325	0.321926	2.45809	0.0139678	0.11985
chr4	74036589	74038715	CXCL3	458	-	21.629	41.872	55.4203	43.3103	CXCL3	41.6652	1.31886	0.536813	2.45684	0.0140166	0.120109
chr1	23791264	23795539	LYPLA2	933	+	66.0255	101.191	100.944	110.774	LYPLA2	97.1253	1.06011	0.431663	2.45588	0.0140541	0.120346
chr8	96493886	96611790	SDC2	4353	+	696.683	867.681	847.14	807.903	SDC2	802.142	0.783169	0.319055	2.45465	0.0141021	0.12059
chr18	63970729	64019779	SERPINB8	177	+	67.1639	63.9711	73.234	99.1139	SERPINB8	79.1914	1.13092	0.460704	2.45476	0.014098	0.12059
chr16	28904421	28925621	RABEP2	466	-	128.636	210.523	212.775	185.734	RABEP2	184.968	0.92692	0.377664	2.45435	0.0141138	0.120606
chr2	9951762	10002277	GRHL1	487	+	134.328	155.857	179.126	154.917	GRHL1	156.269	0.891007	0.363223	2.45306	0.0141647	0.120621
chr2	10043645	10054836	KLF11	1093	+	254.995	352.423	336.481	338.153	KLF11	322.074	0.86068	0.350726	2.454	0.0141279	0.120621
chr9	132878442	132890201	SPACA9	1420	+	125.221	202.381	188.033	199.893	SPACA9	181.592	0.961569	0.391957	2.45325	0.0141572	0.120621
chr15	52547045	52568973	ARPP19	1334	-	1482.16	1845.86	609.624	583.856	ARPP19	993.069	-0.777235	0.316819	-2.45324	0.0141575	0.120621
chr18	3066807	3218003	MYOM1	49	-	209.46	237.275	77.1926	68.2969	MYOM1	128.574	-0.929343	0.378842	-2.45312	0.0141625	0.120621
chr1	119619377	119648146	ZNF697	1522	-	254.995	400.11	344.398	403.119	ZNF697	356.32	0.920035	0.375389	2.45089	0.0142505	0.121268
chr17	35918066	35930680	RDM1	437	-	125.221	167.488	158.344	187.4	RDM1	163.063	0.967694	0.394885	2.45057	0.014263	0.12129
chr1	202878957	202889053	RABIF	3371	-	223.121	312.877	294.915	306.503	RABIF	286.601	0.879572	0.358969	2.45027	0.0142749	0.121307
chr19	2476203	2478259	GADD45B	13536	+	112.699	191.913	170.22	197.395	GADD45B	171.794	1	0.408221	2.44966	0.0142991	0.121429
chrX	43655035	43746824	MAOA	1087	+	127.497	223.317	200.899	217.384	MAOA	195.488	0.974919	0.398248	2.44802	0.0143644	0.121899
chr19	35154818	35169883	FXYD5	223	+	191.246	296.593	270.174	288.18	FXYD5	264.524	0.912768	0.372909	2.44769	0.0143774	0.121925
chr3	49121114	49132960	LAMB2	459	-	121.806	215.175	192.982	210.721	LAMB2	188.463	0.982934	0.401617	2.44744	0.0143875	0.121927
chr2	61065984	61138034	KIAA1841	824	+	539.588	666.462	653.168	629.664	KIAA1841	620.904	0.791993	0.323644	2.44711	0.0144007	0.121954
chr22	19718267	19724224	SEPT5	169	+	27.3209	31.404	44.5342	44.976	SEPT5	38.6504	1.31264	0.536583	2.44629	0.0144334	0.122147
chr8	129748196	129787018	GSDMC	64	-	62.6104	91.8857	22.7619	16.6578	GSDMC	40.8723	-1.29952	0.531893	-2.44319	0.014558	0.123116
chr16	89923419	89938761	TUBB3	3480	+	174.171	317.529	287.988	286.514	TUBB3	269.045	0.936545	0.383516	2.442	0.0146062	0.12344
chr19	9324344	9382617	ZNF559-ZNF177	282	+	257.272	321.019	307.781	332.323	ZNF559-ZNF177	307.283	0.862835	0.35357	2.44035	0.014673	0.123919
chr8	39943410	40016391	IDO2	39	+	39.843	44.1982	62.3479	54.9707	IDO2	51.5795	1.16997	0.479665	2.43913	0.0147227	0.124168
chr12	110452486	110468159	GPN3	1515	-	228.812	261.7	265.226	279.018	GPN3	260.758	0.86166	0.35325	2.43924	0.0147183	0.124168
chr12	12725927	12829975	APOLD1	1412	+	2152.66	2644.91	2460.27	2559.47	APOLD1	2454.45	0.777955	0.318986	2.43883	0.0147347	0.124175
chr18	24014863	24135610	TTC39C	435	+	2075.25	2618.16	857.036	832.057	TTC39C	1402.81	-0.770102	0.315795	-2.43861	0.0147437	0.124175
chr17	43171293	43211689	NBR1	1909	+	607.89	876.985	789.74	816.232	NBR1	775.082	0.827041	0.339186	2.43831	0.0147561	0.124194
chr6	125919339	125932034	NCOA7	789	+	698.959	756.022	716.506	851.213	NCOA7	764.21	0.834044	0.342408	2.43582	0.0148582	0.124882
chr12	31959514	31993107	RESF1	3535	+	1000.63	1266.63	1135.13	1288.48	RESF1	1181.21	0.819727	0.33652	2.43589	0.014855	0.124882
chr15	43827084	43868412	WDR76	1820	+	989.244	1231.73	405.756	387.294	WDR76	661.612	-0.78414	0.322018	-2.43508	0.0148885	0.124966
chr17	42313324	42388381	STAT3	1438	-	1381.98	1781.89	1637.87	1694.93	STAT3	1624.8	0.787696	0.32345	2.43529	0.0148797	0.124966
chr8	119416522	119424434	CCN3	348	+	129.774	169.814	158.344	194.063	CCN3	166.773	0.965536	0.396705	2.43389	0.0149376	0.125292
chr16	19718383	19858467	IQCK	248	+	498.606	583.882	579.934	569.696	IQCK	557.432	0.791195	0.325156	2.43328	0.0149628	0.125418
chr12	65278792	65491430	MSRB3	437	+	1180.49	1543.45	1416.19	1459.22	MSRB3	1400.34	0.790369	0.324932	2.43241	0.0149986	0.125632
chr9	124777246	124814885	OLFML2A	741	+	277.762	353.586	358.253	328.158	OLFML2A	328.637	0.817431	0.336126	2.43192	0.015019	0.125718
chr7	150379456	150398630	ZNF775	437	+	176.447	344.281	303.822	309.835	ZNF775	286.875	0.952955	0.391921	2.4315	0.0150364	0.125778
chr13	110148963	110307088	COL4A1	897	-	657.978	799.057	791.719	738.773	COL4A1	742.934	0.769748	0.31663	2.43106	0.0150547	0.125845
chr15	65530582	65578349	HACD3	1762	+	1393.37	1759.79	518.576	572.195	HACD3	932.591	-0.811828	0.334433	-2.42748	0.0152042	0.127008
chr18	44679216	45068510	SETBP1	1681	+	1183.91	1529.49	1453.79	1380.93	SETBP1	1379.8	0.765234	0.315311	2.42691	0.0152279	0.12712
chr12	82686970	83134870	TMTC2	1089	+	539.588	582.718	603.686	579.691	TMTC2	574.788	0.776824	0.320196	2.42609	0.0152623	0.127321
chr17	4739415	4746119	ZMYND15	35	+	14.7988	29.0778	34.6377	39.1458	ZMYND15	31.1775	1.47421	0.60781	2.42544	0.0152897	0.127463
chr2	172860024	173052893	RAPGEF4	231	+	556.663	735.086	220.692	223.214	RAPGEF4	380.009	-0.832115	0.343306	-2.42383	0.0153577	0.127856
chr12	10412312	10420462	KLRC3	135	-	293.7	327.997	88.0788	108.276	KLRC3	178.777	-0.935222	0.385805	-2.42408	0.0153474	0.127856
chr11	13388001	13463164	BTBD10	1334	-	621.55	688.561	684.837	697.961	BTBD10	673.497	0.786019	0.324372	2.4232	0.0153842	0.12799
chr11	35251205	35364049	SLC1A2	103	-	142.296	134.921	33.6481	44.1431	SLC1A2	76.882	-1.10433	0.455915	-2.42222	0.0154261	0.128165
chrX	71118662	71142454	MED12	665	+	192.385	339.628	308.771	303.172	MED12	287.951	0.911945	0.376475	2.42232	0.0154216	0.128165
chr11	65916810	65918968	C11orf68	1383	-	135.466	205.871	191.002	205.724	C11orf68	187.073	0.935353	0.386297	2.42133	0.0154637	0.128304
chr12	1946053	2004432	DCP1B	694	-	639.764	903.737	802.605	860.375	DCP1B	805.367	0.825646	0.34096	2.42153	0.0154554	0.128304
chr6	165327287	165662222	PDE10A	229	-	4528.44	5712.04	1759.6	1870.67	PDE10A	3052.5	-0.780493	0.322379	-2.42104	0.0154762	0.128321
chr18	58671566	58754477	MALT1	880	+	415.505	595.513	566.079	523.888	MALT1	523.504	0.80861	0.334276	2.41899	0.0155637	0.12896
chrX	19533977	19887571	SH3KBP1	327	-	973.307	1344.56	1261.8	1176.04	SH3KBP1	1182.15	0.77358	0.320304	2.41514	0.0157291	0.130242
chr10	102065490	102068038	HPS6	2440	+	206.045	390.805	328.563	367.304	HPS6	328.209	0.948311	0.392903	2.4136	0.0157959	0.130655
chr17	46978156	46979188	RPRML	232	-	9.10696	27.9147	39.586	29.1511	RPRML	27.5257	1.57295	0.651733	2.4135	0.0158002	0.130655
chr4	5748084	5888418	CRMP1	52	-	203.768	264.026	89.0684	67.4641	CRMP1	135.15	-0.905851	0.375383	-2.41314	0.0158159	0.130696
chr8	144799066	144811169	ZNF517	2044	+	217.429	340.791	297.884	334.822	ZNF517	301.625	0.905297	0.375197	2.41285	0.0158281	0.13071
chr16	78099763	79212667	WWOX	2448	+	1997.84	2703.07	2417.71	2520.32	WWOX	2410.36	0.785366	0.325607	2.412	0.0158652	0.130928
chr11	67461710	67469160	TMEM134	1659	-	342.649	554.804	475.032	526.386	TMEM134	479.586	0.881956	0.365739	2.41143	0.0158901	0.131045
chr3	43354859	43621898	ANO10	506	-	650.01	754.859	745.206	726.28	ANO10	716.854	0.77025	0.31963	2.40982	0.0159605	0.131537
chr9	104747804	104760120	NIPSNAP3A	1014	+	207.183	268.679	252.361	279.018	NIPSNAP3A	254.591	0.878733	0.364829	2.40862	0.016013	0.131882
chr4	86935096	87141054	AFF1	993	+	4975.82	6509.93	2014.93	2085.56	AFF1	3428.87	-0.77302	0.321028	-2.40795	0.0160422	0.131945
chr18	6941742	7038604	LAMA1	136	-	731.972	951.424	306.791	290.678	LAMA1	500.099	-0.79333	0.329445	-2.40808	0.0160365	0.131945
chr14	20684307	20698971	ANG	319	+	70.579	113.985	117.768	109.941	ANG	104.362	1.00453	0.417259	2.40746	0.016064	0.132036
chr19	57191585	57222846	ZNF264	636	+	314.19	436.166	402.787	415.612	ZNF264	393.81	0.83793	0.348129	2.40695	0.0160863	0.132131
chr16	30757423	30761992	CCDC189	431	-	58.0569	104.68	97.9753	109.941	CCDC189	95.1749	1.07812	0.448447	2.40411	0.0162118	0.133073
chr2	200488958	200509941	KCTD18	1465	-	360.863	585.045	534.41	505.564	KCTD18	496.341	0.841414	0.350136	2.4031	0.0162565	0.133262
chr16	57620125	57665580	ADGRG1	221	+	504.298	773.469	220.692	214.053	ADGRG1	373.698	-0.84922	0.353357	-2.4033	0.016248	0.133262
chr6	71288885	71309059	OGFRL1	1273	+	137.743	209.36	188.033	214.886	OGFRL1	190.7	0.940622	0.391548	2.40231	0.0162917	0.133373
chr15	41660529	41773081	MGA	1486	+	2741.2	3732.42	1132.16	1164.38	MGA	1927.19	-0.78248	0.325711	-2.40237	0.0162891	0.133373
chr18	48919853	48951934	SMAD7	975	-	308.498	544.336	473.052	486.407	SMAD7	456.15	0.885948	0.368927	2.40142	0.0163315	0.13352
chr20	40685848	40689161	MAFB	411	-	10.2453	23.2622	20.7826	41.6445	MAFB	26.5882	1.68556	0.701858	2.40157	0.0163249	0.13352
chr11	33858576	33869840	LMO2	33	-	17.0756	37.2195	37.6067	49.1405	LMO2	37.4811	1.41863	0.590967	2.40053	0.0163715	0.133759
chr11	63573195	63614356	PLAAT3	1808	-	407.537	560.619	495.814	556.37	PLAAT3	509.289	0.842994	0.351412	2.39888	0.0164454	0.134273
chr8	89902680	89927888	OSGIN2	1412	+	478.116	574.577	530.452	598.848	OSGIN2	549.634	0.822982	0.343201	2.39796	0.0164866	0.13452
chr2	241558821	241574131	BOK	155	+	112.699	220.991	186.054	217.384	BOK	188.414	1.00574	0.419525	2.39733	0.0165149	0.134662
chr17	42678889	42682366	CCR10	42	-	11.3837	19.7729	19.793	38.3129	CCR10	24.7098	1.6797	0.701173	2.39555	0.0165953	0.135227
chr17	29071124	29176698	MYO18A	905	-	994.936	1662.09	1476.56	1395.92	MYO18A	1379.06	0.817894	0.341464	2.39526	0.0166087	0.135247
chr11	18698845	18704785	TMEM86A	551	+	79.6859	146.552	142.509	134.095	TMEM86A	127.158	0.994529	0.415778	2.39197	0.0167581	0.136373
chr21	42472486	42496178	RSPH1	26	-	19.3523	20.936	35.6274	31.6498	RSPH1	28.1025	1.42862	0.597764	2.38994	0.016851	0.137038
chr4	40239185	40246967	RHOH	205	+	28.4593	31.404	42.5549	46.6418	RHOH	38.9651	1.28867	0.539438	2.38891	0.0168984	0.137243
chr14	104937244	104978300	AHNAK2	1784	-	1154.31	1864.47	1571.56	1692.43	AHNAK2	1578.31	0.833587	0.348935	2.38895	0.0168967	0.137243
chr11	67435510	67443395	CORO1B	3702	-	177.586	332.65	281.06	312.334	CORO1B	280.035	0.943619	0.395199	2.38771	0.0169538	0.137601
chr22	50622754	50628067	ARSA	258	-	30.736	54.6662	55.4203	64.9654	ARSA	53.5906	1.22363	0.512523	2.38746	0.0169652	0.137603
chr9	22446897	22455740	DMRTA1	109	+	40.9813	52.34	57.3996	69.1298	DMRTA1	57.1433	1.16598	0.488891	2.38494	0.0170818	0.138231
chr15	61852389	62060347	VPS13C	1184	-	2916.51	3356.74	1094.55	1160.22	VPS13C	1880.48	-0.762515	0.319737	-2.38482	0.0170876	0.138231
chr19	15107481	15114985	SYDE1	345	+	101.315	159.346	158.344	148.254	SYDE1	142.839	0.935984	0.392469	2.38486	0.0170855	0.138231
chr22	50525752	50529938	TYMP	618	-	188.969	325.671	280.071	309.002	TYMP	279.488	0.918578	0.385165	2.3849	0.017084	0.138231
chr14	95181940	95227351	CLMN	391	-	111.56	179.119	186.054	153.252	CLMN	157.344	0.910055	0.381768	2.38379	0.0171354	0.138526
chrX	72301638	72307082	CITED1	60	-	5.69185	9.30489	20.7826	15.8249	CITED1	13.8255	1.9638	0.824084	2.38301	0.0171718	0.138729
chr2	120217479	120223318	TMEM185B	1213	-	215.152	368.706	305.802	361.474	TMEM185B	317.97	0.924683	0.388117	2.38248	0.0171963	0.138745
chr16	729760	740911	CIAO3	1634	-	220.844	415.23	398.829	327.326	CIAO3	339.105	0.880314	0.369463	2.38269	0.0171869	0.138745
chr3	183178043	183428545	MCF2L2	354	-	657.978	915.368	835.264	827.892	MCF2L2	807.66	0.788376	0.330985	2.38191	0.017223	0.138778
chr6	33454686	33457544	ZBTB9	869	+	96.7615	152.367	137.561	159.915	ZBTB9	139.568	0.983407	0.412834	2.38209	0.0172147	0.138778
chr15	67542814	67807117	MAP2K5	832	+	2302.92	2833.34	924.332	934.502	MAP2K5	1540.59	-0.757424	0.318076	-2.38127	0.0172533	0.138931
chr13	30202630	30307388	KATNAL1	215	-	533.896	686.235	615.562	686.301	KATNAL1	634.271	0.8148	0.342331	2.38015	0.0173057	0.139261
chr8	38787298	38853028	TACC1	1538	+	710.343	882.801	838.233	822.895	TACC1	810.701	0.765679	0.321772	2.37957	0.017333	0.139363
chr15	65578753	65611069	INTS14	1450	-	908.42	1174.74	393.88	361.474	INTS14	623.151	-0.766197	0.322013	-2.3794	0.017341	0.139363
chr1	25338410	25362361	TMEM50A	1396	+	294.838	397.784	382.994	363.14	TMEM50A	359.021	0.809294	0.340224	2.37871	0.0173735	0.139398
chr4	107931640	107953461	CYP2U1	604	+	69.4406	102.354	99.9546	111.607	CYP2U1	98.0467	1.02153	0.429646	2.37762	0.0174248	0.139398
chr15	41231244	41281887	CHP1	1049	+	820.765	1115.42	331.532	343.983	CHP1	573.061	-0.806264	0.339063	-2.37792	0.0174106	0.139398
chr15	48878211	48880183	EID1	3420	+	234.504	341.955	93.027	94.1165	EID1	166.097	-0.914065	0.38425	-2.37883	0.0173677	0.139398
chr15	74899992	74906747	FAM219B	2019	-	462.178	759.511	207.826	203.225	FAM219B	355.807	-0.863346	0.363041	-2.3781	0.0174023	0.139398
chr15	91853787	92172435	SLCO3A1	418	+	2462.3	3361.39	1091.58	1029.45	SLCO3A1	1745.83	-0.755142	0.317485	-2.37851	0.0173825	0.139398
chr16	55509176	55586666	LPCAT2	2129	+	289.146	380.337	344.398	386.461	LPCAT2	353.251	0.848444	0.356813	2.37784	0.0174145	0.139398
chr1	172370189	172443992	PIGC	1624	-	405.26	495.485	441.383	534.715	PIGC	475.116	0.846145	0.356105	2.37611	0.0174962	0.139797
chr15	89088538	89202355	ABHD2	1672	+	1136.09	1422.48	450.29	461.421	ABHD2	763.274	-0.778308	0.327592	-2.37585	0.0175087	0.139797
chr19	48363410	48376376	SYNGR4	582	+	59.1953	90.7226	104.903	83.289	SYNGR4	84.9784	1.00945	0.424842	2.37606	0.0174986	0.139797
chr1	232983435	233295651	PCNX2	291	-	1006.32	1229.41	1121.27	1215.19	PCNX2	1145.48	0.780924	0.328812	2.37499	0.0175497	0.139797
chr2	95345847	95386077	KCNIP3	214	+	184.416	277.983	237.516	288.18	KCNIP3	251.431	0.917972	0.386572	2.37465	0.0175657	0.139797
chr3	15602090	15647640	BTD	1536	+	713.758	850.234	775.885	875.367	BTD	808.337	0.799998	0.336863	2.37485	0.0175563	0.139797
chr8	144876497	144901360	ZNF250	1385	-	686.437	937.467	852.088	859.542	ZNF250	832.935	0.786074	0.330895	2.3756	0.0175206	0.139797
chr22	29730956	29766853	ZMAT5	3203	-	426.889	624.59	565.09	564.699	ZMAT5	545.529	0.813476	0.342489	2.37519	0.01754	0.139797
chr17	66302689	66810743	PRKCA	2480	+	1772.44	2244.8	2094.1	2037.25	PRKCA	2025.5	0.74525	0.313885	2.37428	0.0175832	0.139846
chr10	43606522	43617904	ZNF485	1221	+	108.145	140.736	132.613	159.915	ZNF485	138.352	0.962055	0.405301	2.37368	0.0176117	0.139983
chr17	28855092	28861061	ERAL1	1155	+	127.497	170.977	162.302	180.737	ERAL1	162.756	0.921035	0.388178	2.37271	0.0176581	0.14026
chr5	122845680	123029354	SNX24	745	+	857.193	1017.72	966.887	977.812	SNX24	952.634	0.761115	0.320847	2.37221	0.0176822	0.140312
chr7	43875894	43906527	URGCP	496	-	441.688	589.697	547.276	548.041	URGCP	531.386	0.795454	0.33539	2.37173	0.017705	0.140312
chr13	43023702	43114213	DNAJC15	116	+	322.159	374.522	366.17	379.798	DNAJC15	361.702	0.809167	0.34114	2.37195	0.0176946	0.140312
chr17	47844908	47851086	SP6	124	-	6.83022	20.936	22.7619	31.6498	SP6	22.4028	1.7229	0.726467	2.37162	0.0177102	0.140312
chr17	44187302	44191929	TMUB2	674	+	168.479	271.005	235.536	265.692	TMUB2	238.457	0.914778	0.385828	2.37095	0.0177425	0.140477
chr1	24415885	24472976	NIPAL3	292	+	306.222	447.798	412.684	404.784	NIPAL3	393.046	0.823898	0.347582	2.37037	0.0177702	0.140606
chr7	92112153	92134385	CYP51A1	1800	-	834.426	1004.93	313.719	333.156	CYP51A1	546.827	-0.793873	0.335047	-2.36944	0.0178153	0.140871
chr9	68780136	69009176	PIP5K1B	3659	+	837.841	973.524	302.833	330.657	PIP5K1B	538.004	-0.799156	0.337313	-2.36918	0.0178274	0.140877
chr3	135965823	136147894	PPP2R3A	453	+	565.77	730.433	673.951	690.465	PPP2R3A	664.993	0.785081	0.331651	2.36719	0.0179236	0.141546
chr1	182573634	182589170	RNASEL	496	-	96.7615	100.028	123.706	108.276	RNASEL	107.75	0.924758	0.390744	2.36666	0.0179494	0.141652
chr2	54723750	54972025	EML6	452	+	446.241	546.662	521.545	525.553	EML6	509.639	0.78478	0.331629	2.36644	0.0179602	0.141652
chr3	146069440	146161075	PLOD2	570	-	1511.76	1752.81	1625.99	1749.07	PLOD2	1660.94	0.763775	0.322849	2.36573	0.0179944	0.1418
chr10	103446786	103451541	CALHM2	74	-	17.0756	25.5884	35.6274	34.1485	CALHM2	29.4236	1.41158	0.596717	2.36558	0.018002	0.1418
chr3	48636463	48663549	CELSR3	637	-	219.705	421.046	367.16	364.806	CELSR3	345.384	0.904817	0.382597	2.36493	0.0180334	0.141957
chr1	247099962	247104287	ZNF669	1834	-	132.051	180.282	179.126	174.907	ZNF669	167.548	0.885707	0.375027	2.36171	0.0181907	0.143103
chr1	89821078	89936611	LRRC8D	740	+	1679.1	2208.75	2002.06	2014.76	LRRC8D	1969.23	0.756662	0.320461	2.36117	0.0182173	0.143221
chr22	19969896	19987121	ARVCF	626	-	178.724	333.813	276.112	316.498	ARVCF	280.707	0.938895	0.397858	2.35988	0.018281	0.14363
chr1	1785285	1890999	GNB1	1194	-	2054.76	2676.32	899.591	842.051	GNB1	1424.07	-0.741407	0.314284	-2.35904	0.0183224	0.143716
chr1	209614870	209651303	LAMB3	84	-	193.523	248.906	247.412	237.374	LAMB3	232.031	0.834155	0.353649	2.35871	0.0183387	0.143716
chr7	140023744	140062838	PARP12	785	-	389.323	528.052	506.7	464.752	PARP12	469.518	0.780775	0.330986	2.35894	0.0183274	0.143716
chr19	47045909	47048536	TMEM160	181	-	22.7674	41.872	47.5032	48.3076	TMEM160	41.6649	1.27966	0.542485	2.3589	0.0183294	0.143716
chr22	42074346	42079438	PHETA2	549	+	133.189	236.111	233.557	193.23	PHETA2	198.582	0.897753	0.380685	2.35825	0.0183611	0.143799
chr15	84748668	84806445	ZNF592	4366	+	1179.35	1692.33	561.131	488.073	ZNF592	859.383	-0.759995	0.322387	-2.3574	0.0184033	0.144038
chr4	7206676	7742836	SORCS2	196	+	1071.21	1620.21	1444.89	1388.43	SORCS2	1375.25	0.780058	0.331	2.35667	0.0184397	0.144231
chr15	30626201	30685606	ARHGAP11B	2029	+	2578.41	3334.64	1040.12	1084.42	ARHGAP11B	1769.96	-0.76327	0.323915	-2.35639	0.0184534	0.144247
chr15	64096070	64146090	SNX1	1178	+	1032.5	1437.6	406.746	448.095	SNX1	730.166	-0.810114	0.344074	-2.35448	0.0185488	0.1449
chr18	80157232	80247437	PARD6G	179	-	45.5348	60.4818	79.1719	59.968	PARD6G	61.7821	1.06603	0.453202	2.35221	0.018662	0.145692
chr11	66744825	66843328	C11orf80	196	+	550.971	694.377	673.951	619.67	C11orf80	629.962	0.752338	0.320055	2.35065	0.0187406	0.146213
chr4	784957	826055	CPLX1	71	-	50.0883	76.7653	17.8137	13.3262	CPLX1	33.1987	-1.35245	0.575656	-2.34941	0.0188032	0.146515
chr22	31081394	31104757	SMTN	3067	+	470.147	753.696	695.723	618.004	SMTN	630.288	0.799129	0.340106	2.34964	0.0187914	0.146515
chr3	36985043	36993072	EPM2AIP1	1123	-	556.663	687.398	610.613	709.622	EPM2AIP1	646.02	0.811393	0.345411	2.34906	0.0188207	0.146559
chr7	1530804	1543043	MAFK	900	+	960.785	1563.22	403.777	447.262	MAFK	738.486	-0.844639	0.359687	-2.34826	0.0188612	0.146781
chr7	2519849	2529177	LFNG	1439	+	145.711	332.65	374.087	497.235	LFNG	364.267	1.61601	0.688262	2.34796	0.0188767	0.146808
chr5	96876571	96919716	ERAP2	72	+	225.397	222.154	242.464	244.87	ERAP2	234.675	0.827308	0.35245	2.34731	0.0189096	0.146971
chr15	51938025	51971704	LEO1	1631	-	678.469	773.469	276.112	254.031	LEO1	435.853	-0.758105	0.323353	-2.34451	0.0190519	0.147984
chr7	12570792	12660182	SCIN	74	+	167.34	179.119	193.971	189.066	SCIN	183.033	0.845959	0.360888	2.3441	0.0190729	0.148053
chr21	33325072	33359864	IFNAR1	555	+	478.116	631.569	570.038	603.012	IFNAR1	571.772	0.795356	0.339344	2.34381	0.0190881	0.148078
chr12	96489665	96875555	CFAP54	138	+	143.435	146.552	167.251	158.249	CFAP54	154.476	0.863433	0.368483	2.34321	0.0191186	0.14822
chr7	77310751	77416372	GSAP	201	-	239.058	333.813	300.853	324.827	GSAP	301.664	0.845219	0.360858	2.34225	0.0191679	0.148415
chr17	39687985	39730426	ERBB2	1088	+	407.537	672.278	590.82	580.524	ERBB2	562.879	0.826981	0.353043	2.34244	0.0191582	0.148415
chr1	206326426	206464443	SRGAP2	51	+	1204.4	1535.31	1400.35	1421.74	SRGAP2	1385.89	0.752841	0.321562	2.3412	0.0192219	0.148465
chr4	108047545	108168701	LEF1	257	-	233.366	365.217	309.76	355.644	LEF1	319.749	0.879859	0.375718	2.34181	0.0191907	0.148465
chr7	43866558	43906527	URGCP-MRPS24	496	-	835.564	1298.03	1085.65	1194.36	URGCP-MRPS24	1108.62	0.818561	0.349636	2.34118	0.0192227	0.148465
chr15	45635124	45691281	SQOR	652	+	259.548	327.997	326.584	301.506	SQOR	302.706	0.793839	0.339038	2.34145	0.0192092	0.148465
chr12	109999505	110039763	ANKRD13A	4770	+	339.234	441.982	397.839	439.766	ANKRD13A	407.158	0.820626	0.350622	2.34049	0.0192586	0.148649
chr3	114314501	115146582	ZBTB20	503	-	3219.31	3578.89	3336.11	3607.24	ZBTB20	3433.99	0.746355	0.319091	2.339	0.0193352	0.148982
chr11	532242	535441	HRAS	496	-	64.8871	146.552	128.654	137.427	HRAS	121.967	1.05414	0.45069	2.33895	0.0193381	0.148982
chr20	10218939	10307418	SNAP25	1067	+	1334.17	1605.09	519.566	539.712	SNAP25	881.13	-0.760839	0.325249	-2.33925	0.0193225	0.148982
chr2	201116937	201176687	CFLAR	430	+	920.942	1144.5	1067.83	1056.94	CFLAR	1042.64	0.747351	0.319684	2.33778	0.0193985	0.149234
chr9	114155587	114312511	COL27A1	179	+	1479.88	2275.04	1986.23	1953.13	COL27A1	1916.79	0.778263	0.332917	2.33771	0.0194023	0.149234
chr12	6747996	6753449	MLF2	1231	-	152.542	252.395	224.65	234.875	MLF2	218.059	0.898768	0.384495	2.33753	0.0194118	0.149234
chr14	50719763	50831069	NIN	902	-	763.847	1030.52	943.136	920.343	NIN	910.216	0.760487	0.325359	2.33738	0.0194194	0.149234
chr2	101007617	101151316	TBC1D8	4042	-	1449.15	1855.16	1700.22	1686.6	TBC1D8	1664.21	0.742945	0.317907	2.33699	0.0194398	0.149298
chr15	43358172	43370966	ZSCAN29	348	-	396.153	562.946	172.199	161.581	ZSCAN29	282.642	-0.82209	0.351928	-2.33596	0.0194933	0.149615
chr11	77589708	77610355	AQP11	257	+	50.0883	96.5382	90.0581	97.4481	AQP11	85.6097	1.07592	0.460684	2.33548	0.0195181	0.149712
chr1	228100726	228103274	C1orf35	812	-	159.372	293.104	246.423	274.021	C1orf35	246.564	0.927344	0.397198	2.33472	0.0195582	0.149744
chr3	23891660	23916848	NKIRAS1	2172	-	285.731	397.784	347.367	395.623	NKIRAS1	359.876	0.844933	0.361845	2.33507	0.0195397	0.149744
chr11	554850	560639	LMNTD2	751	-	72.8557	127.942	112.82	132.429	LMNTD2	114.222	1.01841	0.436207	2.33471	0.0195588	0.149744
chr1	16124337	16155989	EPHA2	1197	-	692.129	1044.47	908.498	929.505	EPHA2	893.42	0.795313	0.340776	2.33383	0.0196047	0.14983
chr1	46607715	46616750	MOB3C	640	-	100.177	148.878	139.541	150.753	MOB3C	136.786	0.938994	0.402347	2.33379	0.0196067	0.14983
chr9	120855651	120877267	PHF19	1124	-	803.69	1302.68	1102.47	1150.22	PHF19	1091.71	0.813865	0.348662	2.33425	0.0195827	0.14983
chr4	7965310	8158735	ABLIM2	354	-	1759.92	2298.31	693.744	749.601	ABLIM2	1211.47	-0.773645	0.331575	-2.33324	0.0196357	0.149958
chr15	90388348	90502239	IQGAP1	3345	+	2359.84	2791.47	911.467	958.656	IQGAP1	1549.26	-0.74869	0.32093	-2.33288	0.0196546	0.150009
chr4	81087370	81154145	PRKG2	61	-	40.9813	77.9284	76.203	79.9574	PRKG2	70.5738	1.11011	0.475979	2.33227	0.0196866	0.150108
chr14	73711783	73714303	PNMA1	3473	-	228.812	391.968	354.294	333.989	PNMA1	327.377	0.853652	0.366034	2.33217	0.0196919	0.150108
chr9	19049498	19050983	RRAGA	1173	+	77.4092	103.517	106.882	109.109	RRAGA	100.667	0.964754	0.413746	2.33175	0.0197137	0.150181
chr6	36493892	36547383	STK38	892	-	812.796	1023.54	951.053	941.165	STK38	927.895	0.749881	0.321723	2.33083	0.0197626	0.150367
chr12	57128083	57213351	LRP1	495	+	212.875	327.997	287.988	309.835	LRP1	286.851	0.863445	0.37042	2.33099	0.0197541	0.150367
chr6	106086428	106109939	PRDM1	435	+	299.391	343.118	325.595	363.14	PRDM1	335.146	0.819237	0.351588	2.3301	0.0198008	0.150564
chr17	38936432	38967341	FBXO47	2821	-	105.868	141.899	147.458	136.594	FBXO47	133.513	0.895247	0.3843	2.32955	0.0198298	0.150692
chr7	100852803	100867010	SLC12A9	203	+	132.051	236.111	215.743	207.389	SLC12A9	198.918	0.908017	0.389963	2.32847	0.019887	0.150698
chr13	113399610	113449109	ADPRHL1	446	-	395.015	599.002	510.659	561.368	ADPRHL1	519.557	0.830927	0.356785	2.32893	0.0198629	0.150698
chr15	67521295	67530146	C15orf61	1965	+	475.839	673.441	198.919	199.893	C15orf61	339.063	-0.817897	0.351308	-2.32815	0.0199042	0.150698
chr15	82988441	83011546	C15orf40	3004	-	972.168	1209.64	356.274	404.784	C15orf40	647.906	-0.796868	0.342108	-2.32929	0.0198439	0.150698
chr15	101270817	101277382	SELENOS	1689	-	250.441	351.259	92.0374	103.278	SELENOS	173.94	-0.902689	0.38762	-2.3288	0.0198697	0.150698
chr19	55599341	55603138	ZNF524	394	+	130.913	238.438	208.816	218.217	ZNF524	201.262	0.926942	0.398118	2.32831	0.0198957	0.150698
chr17	42667914	42676920	PLEKHH3	2493	-	174.171	341.955	292.936	299.84	PLEKHH3	279.625	0.916327	0.393747	2.3272	0.0199549	0.150918
chr21	33230036	33265675	IFNAR2	991	+	390.461	494.322	457.218	476.413	IFNAR2	455.076	0.790121	0.339525	2.32714	0.0199579	0.150918
chr18	62715476	62980433	PHLPP1	170	+	548.695	681.583	656.137	615.505	PHLPP1	621.11	0.747407	0.321256	2.32651	0.0199912	0.151077
chr19	48954963	48961798	BAX	526	+	133.189	217.502	214.754	183.236	BAX	186.741	0.874033	0.37576	2.32604	0.0200166	0.151176
chr3	33090421	33097056	TMPPE	2082	-	231.089	312.877	283.04	309.002	TMPPE	286.007	0.840988	0.361797	2.32448	0.0200999	0.151712
chr5	157137424	157142752	MED7	1165	-	212.875	290.778	286.998	257.363	MED7	260.81	0.807243	0.347501	2.323	0.0201793	0.152218
chr2	74458527	74460891	WBP1	703	+	150.265	252.395	203.868	259.862	WBP1	221.319	0.943862	0.406458	2.32216	0.0202241	0.152275
chr20	63488014	63499026	EEF1A2	569	-	119.529	227.97	199.909	205.724	EEF1A2	190.355	0.939505	0.404563	2.32227	0.0202183	0.152275
chr21	42219217	42297244	ABCG1	259	+	96.7615	145.389	126.675	159.082	ABCG1	135.2	0.974698	0.419708	2.32233	0.0202154	0.152275
chr15	40161150	40221136	BUB1B	855	+	2356.43	3031.07	973.815	990.306	BUB1B	1620.2	-0.74541	0.321158	-2.32101	0.0202865	0.152652
chr8	8317736	8386364	PRAG1	3389	-	827.595	1028.19	894.643	1046.94	PRAG1	955.33	0.792015	0.341686	2.31796	0.0204514	0.153679
chr8	23529080	23575463	SLC25A37	384	+	980.137	1358.51	1207.37	1214.35	SLC25A37	1185.96	0.76053	0.328127	2.31779	0.0204605	0.153679
chrX	149596556	149631680	TMEM185A	765	-	157.095	219.828	204.857	214.053	TMEM185A	200.363	0.86598	0.373561	2.31818	0.0204397	0.153679
chr11	62676498	62678981	UBXN1	1975	-	104.73	155.857	132.613	173.241	UBXN1	145.29	0.971486	0.419479	2.31594	0.0205618	0.154345
chr7	149838500	149867479	ZNF862	1136	+	369.97	524.563	493.835	449.76	ZNF862	456.453	0.774967	0.334866	2.31426	0.0206536	0.154744
chr10	97614553	97633416	MORN4	187	-	59.1953	81.4177	89.0684	84.1218	MORN4	79.5172	1.00076	0.432473	2.31405	0.0206652	0.154744
chr11	61680485	61747001	DAGLA	338	+	482.669	659.484	609.624	583.023	DAGLA	580.71	0.765887	0.330953	2.31419	0.0206573	0.154744
chr15	64165525	64356040	CSNK1G1	886	-	2010.36	2563.5	894.643	818.73	CSNK1G1	1384.99	-0.719362	0.310852	-2.31416	0.0206588	0.154744
chr15	42548917	42569994	HAUS2	2987	+	549.833	752.533	212.775	234.875	HAUS2	384.097	-0.820775	0.354834	-2.31313	0.0207156	0.155026
chr11	1223101	1262172	MUC5B	28	+	29.5976	53.5031	53.441	61.6338	MUC5B	51.4502	1.1962	0.517543	2.31131	0.0208155	0.155679
chr8	141356500	141367206	GPR20	496	-	37.5662	66.2973	10.8861	11.6605	GPR20	26.4798	-1.49123	0.645346	-2.31075	0.0208469	0.155819
chr17	28335843	28347009	TNFAIP1	1106	+	344.926	540.846	477.011	474.747	TNFAIP1	459.341	0.813932	0.35229	2.31041	0.0208657	0.155865
chr8	143977153	143986367	PARP10	539	-	121.806	205.871	201.888	172.408	PARP10	175.21	0.883965	0.382693	2.30985	0.0208963	0.155954
chr13	30422470	30428616	UBE2L5	338	+	21.629	30.2409	34.6377	44.1431	UBE2L5	34.5111	1.33642	0.578604	2.30973	0.020903	0.155954
chr4	183444734	183449064	CDKN2AIP	3527	+	578.292	803.709	685.827	772.089	CDKN2AIP	713.397	0.800843	0.347107	2.30719	0.0210441	0.15685
chr9	137204082	137205571	TMEM203	1597	-	133.189	223.317	209.806	194.063	TMEM203	190.455	0.881576	0.382112	2.30711	0.0210487	0.15685
chr2	189031898	189179686	COL5A2	223	-	947.124	996.786	966.887	1022.79	COL5A2	982.323	0.745613	0.323335	2.30601	0.0211103	0.15706
chr12	56316223	56333893	PAN2	1302	-	248.165	365.217	331.532	330.657	PAN2	319.156	0.819739	0.355427	2.30635	0.0210909	0.15706
chr22	50523568	50525500	SCO2	1043	-	151.403	267.515	248.402	224.88	SCO2	223.094	0.875981	0.379883	2.30592	0.0211152	0.15706
chr6	30676389	30686592	PPP1R18	279	-	211.737	310.551	296.895	269.023	PPP1R18	270.973	0.813216	0.352732	2.30548	0.0211398	0.157148
chr16	21158749	21180616	TMEM159	148	+	84.2394	111.659	109.851	120.769	TMEM159	108.449	0.953313	0.41362	2.3048	0.0211777	0.157335
chr12	10407382	10409500	KLRC4	68	-	66.0255	62.808	16.824	15.8249	KLRC4	34.3418	-1.28958	0.560094	-2.30244	0.0213104	0.158225
chr7	100802565	100827438	EPHB4	777	-	360.863	583.882	480.969	544.71	EPHB4	496.593	0.845043	0.367388	2.30014	0.0214405	0.159095
chr17	40219429	40284136	WIPF2	762	+	577.154	804.873	742.237	690.465	WIPF2	698.376	0.752443	0.327185	2.29975	0.0214626	0.159162
chr14	75958099	75981875	TGFB3	151	-	111.56	147.715	48.4928	33.3156	TGFB3	73.204	-1.00125	0.435458	-2.2993	0.0214882	0.159256
chrX	153072541	153075018	PNMA6A	20	+	2.27674	13.9573	0	0	PNMA6A	3.01851	-4.89836	2.13162	-2.29795	0.0215645	0.159725
chr2	167954020	168247461	STK39	124	-	1408.16	1706.28	1580.47	1572.5	STK39	1557.11	0.7246	0.315442	2.29709	0.0216136	0.1599
chr13	29764371	29850252	UBL3	898	-	543.003	652.505	626.448	601.346	UBL3	601.957	0.740434	0.322337	2.29708	0.0216141	0.1599
chr19	58354357	58362433	ZNF497	1218	-	130.913	155.857	161.313	158.249	ZNF497	152.264	0.859499	0.37441	2.29561	0.0216982	0.160426
chr5	173057485	173139284	CREBRF	303	+	402.983	480.365	464.145	452.259	CREBRF	447.976	0.756515	0.32968	2.2947	0.0217505	0.160523
chr15	40528683	40564939	CCDC32	1507	-	488.361	666.462	223.661	194.896	CCDC32	344.703	-0.772708	0.336685	-2.29505	0.0217304	0.160523
chr17	44345386	44353106	GRN	2314	+	216.29	274.494	259.288	269.023	GRN	255.589	0.81787	0.356408	2.29476	0.021747	0.160523
chr12	53252220	53254405	MFSD5	1659	+	100.177	223.317	196.94	189.899	MFSD5	179.301	0.968631	0.422198	2.29426	0.0217755	0.160581
chr19	3958453	3971012	DAPK3	1264	-	112.699	173.303	158.344	168.244	DAPK3	154.818	0.908113	0.395847	2.2941	0.0217846	0.160581
chr1	25242249	25247380	RSRP1	5991	-	412.09	552.478	502.742	506.397	RSRP1	492.422	0.774579	0.337805	2.29298	0.0218492	0.160961
chr3	75678660	75785480	ZNF717	442	-	278.901	324.508	310.75	328.991	ZNF717	311.658	0.797244	0.347984	2.29104	0.0219612	0.16169
chr12	120210439	120265649	PXN	1071	-	703.513	1139.85	960.949	991.971	PXN	949.142	0.798913	0.348818	2.29034	0.0220015	0.161704
chr14	24399097	24419283	NYNRIN	43	+	31.8744	37.2195	5.93789	6.66312	NYNRIN	16.9442	-1.74586	0.76222	-2.29049	0.0219928	0.161704
chr22	20394238	20408461	ZNF74	1979	+	316.467	422.209	404.766	370.636	ZNF74	375.966	0.767551	0.335128	2.29032	0.0220028	0.161704
chr2	74455179	74460884	INO80B-WBP1	773	+	548.695	856.049	702.651	795.41	INO80B-WBP1	730.059	0.818915	0.357766	2.28897	0.0220813	0.162185
chr1	159062484	159077181	AIM2	35	-	2.27674	6.97866	11.8758	14.992	AIM2	10.1631	2.27707	0.995546	2.28726	0.0221806	0.162719
chr15	34084017	34101794	EMC7	2975	-	328.989	393.131	120.737	127.432	EMC7	212.861	-0.829501	0.36264	-2.2874	0.0221726	0.162719
chr8	98944518	98952104	OSR2	1140	+	95.6231	133.758	133.603	129.931	OSR2	124.094	0.904646	0.395613	2.28669	0.0222137	0.162865
chr19	48872498	48876058	PPP1R15A	2258	+	162.787	262.863	232.568	240.705	PPP1R15A	226.092	0.867784	0.379644	2.28578	0.0222669	0.163158
chr5	41925359	41941743	FBXO4	1892	+	676.192	889.78	757.082	879.531	FBXO4	805.099	0.790377	0.345821	2.28551	0.0222831	0.163179
chr16	1776712	1782468	SPSB3	908	-	228.812	402.436	340.439	357.31	SPSB3	334.18	0.862665	0.377501	2.2852	0.0223012	0.163215
chr10	97572581	97583884	ANKRD2	52	+	27.3209	43.0351	50.4721	48.3076	ANKRD2	43.5161	1.19237	0.521845	2.28491	0.022318	0.16324
chr21	15730064	15880069	USP25	951	+	2859.59	3405.59	1112.37	1182.7	USP25	1891.18	-0.734192	0.321379	-2.2845	0.0223419	0.163318
chr6	29942606	29945884	HLA-A	11234	+	147.988	316.366	333.512	379.798	HLA-A	309.018	1.35069	0.591777	2.28243	0.0224642	0.164025
chr11	93741749	93764749	C11orf54	1177	+	451.933	558.293	508.68	542.211	C11orf54	515.606	0.771996	0.338238	2.28241	0.0224653	0.164025
chr5	178711512	178730581	ZNF354A	1873	-	173.032	254.721	238.505	229.045	ZNF354A	223.877	0.832704	0.364962	2.28162	0.0225119	0.164268
chr1	27354067	27366868	MAP3K6	1037	-	231.089	353.586	327.574	302.339	MAP3K6	302.497	0.807938	0.354353	2.28003	0.0226057	0.164854
chr19	52012765	52028290	ZNF614	690	-	137.743	193.076	168.24	204.058	ZNF614	178.737	0.901606	0.395485	2.27975	0.0226228	0.164881
chr1	236142618	236221865	GPR137B	329	+	109.284	144.226	153.396	132.429	GPR137B	134.616	0.862586	0.378532	2.27876	0.0226811	0.165208
chr16	30192934	30193594	BOLA2B	3767	-	109.284	154.694	153.396	144.923	BOLA2B	141.053	0.877738	0.385362	2.2777	0.0227445	0.165571
chr19	34593329	34667347	SCGB2B2	30	-	81.9627	109.332	108.861	114.939	SCGB2B2	105.226	0.939589	0.412592	2.27728	0.0227693	0.165653
chr20	44751808	44810434	RIMS4	167	-	168.479	223.317	58.3893	65.7983	RIMS4	112.388	-0.9387	0.412501	-2.27563	0.0228681	0.166274
chr20	64047582	64049510	SOX18	150	-	20.4907	47.6875	58.3893	42.4774	SOX18	42.978	1.24133	0.545841	2.27416	0.0229566	0.166819
chr20	31605365	31606515	ID1	1918	+	101.315	201.218	170.22	184.901	ID1	166.815	0.954424	0.419754	2.27377	0.0229797	0.166888
chr1	108560162	108644900	FAM102B	685	+	1524.28	1943.56	628.427	642.158	FAM102B	1045.06	-0.737985	0.324686	-2.27292	0.0230311	0.167028
chr10	119207009	119459742	GRK5	359	+	931.187	1237.55	1104.45	1110.24	GRK5	1090.37	0.739685	0.325416	2.27304	0.0230236	0.167028
chr15	65117379	65133737	PDCD7	2366	-	566.908	853.723	262.257	244.87	PDCD7	422.323	-0.784649	0.345239	-2.27277	0.0230397	0.167028
chr10	104309698	104338381	ITPRIP	5311	-	2058.17	2777.51	860.995	897.022	ITPRIP	1453.38	-0.745805	0.328208	-2.27236	0.023065	0.167113
chr6	26440580	26453415	BTN3A3	66	+	137.743	189.587	184.075	177.405	BTN3A3	172.529	0.846664	0.37276	2.27134	0.0231264	0.167458
chr6	32840717	32844572	PSMB8	1033	-	212.875	312.877	276.112	293.177	PSMB8	275.022	0.831444	0.366239	2.27023	0.0231939	0.167848
chr9	37915898	38069164	SHB	1318	-	711.482	993.296	907.508	839.553	SHB	855.026	0.735254	0.324039	2.26903	0.0232666	0.168177
chr15	64387913	64455303	TRIP4	766	+	717.173	880.475	291.946	289.846	TRIP4	480.043	-0.751538	0.331203	-2.26912	0.0232613	0.168177
chr14	74019480	74082863	BBOF1	274	+	146.85	144.226	165.271	155.75	BBOF1	153.299	0.836973	0.368968	2.26842	0.0233037	0.168247
chr17	7930345	7931868	TRAPPC1	1430	-	27.3209	62.808	56.41	68.2969	TRAPPC1	55.8896	1.2042	0.530837	2.26849	0.0232995	0.168247
chr15	40764153	40767708	GCHFR	2380	+	288.008	435.003	117.768	124.933	GCHFR	211.035	-0.859173	0.379219	-2.26564	0.0234736	0.169275
chr15	101653596	101724361	TARSL2	2433	-	420.059	585.045	193.971	169.077	TARSL2	299.597	-0.777421	0.343111	-2.2658	0.0234634	0.169275
chr11	101890674	101914807	ANGPTL5	63	-	26.1825	24.4253	36.617	39.1458	ANGPTL5	33.0191	1.29016	0.569652	2.26483	0.0235232	0.169433
chr15	52019314	52067375	MAPK6	2335	+	1539.08	2000.55	659.106	649.654	MAPK6	1068.98	-0.728922	0.32182	-2.265	0.0235129	0.169433
chr3	150659885	150703842	ERICH6	376	-	73.9941	68.6235	87.0891	84.9547	ERICH6	79.8027	0.968924	0.428147	2.26306	0.0236318	0.170047
chr5	123023250	123036630	PPIC	555	-	163.925	219.828	209.806	207.389	PPIC	200.542	0.826851	0.365394	2.2629	0.0236418	0.170047
chr10	116671192	116742496	HSPA12A	8579	-	454.21	700.193	590.82	628.832	HSPA12A	594.451	0.797676	0.352524	2.26275	0.0236508	0.170047
chr15	43792418	43802589	SERF2	3930	+	1237.41	1929.6	578.945	561.368	SERF2	945.393	-0.766504	0.33885	-2.26208	0.0236927	0.170047
chr17	61681266	61863415	BRIP1	1055	-	1964.83	2462.31	2154.47	2329.59	BRIP1	2223.57	0.73608	0.325376	2.26225	0.0236822	0.170047
chr18	9475704	9538114	RALBP1	1263	+	618.135	850.234	761.04	748.768	RALBP1	740.476	0.747319	0.330398	2.26187	0.0237053	0.170047
chr21	44328944	44339302	CFAP410	482	-	89.9313	172.14	143.499	165.745	CFAP410	145.522	0.968521	0.428181	2.26194	0.0237011	0.170047
chr12	77021248	77065481	E2F7	5047	-	804.828	1015.4	898.601	963.653	E2F7	919.568	0.749395	0.331355	2.26161	0.0237216	0.170065
chr11	1390030	1462689	BRSK2	110	+	204.907	290.778	263.247	270.689	BRSK2	258.013	0.81944	0.362409	2.26109	0.0237536	0.170195
chr3	61561656	62297609	PTPRG	757	+	2655.82	3260.2	2968.95	2942.6	PTPRG	2933.14	0.705624	0.312374	2.25891	0.0238889	0.171015
chr5	76403368	76708132	IQGAP2	349	+	397.291	487.343	460.187	452.259	IQGAP2	447.158	0.749645	0.33189	2.25872	0.023901	0.171015
chr18	5289019	5296868	ZBTB14	664	-	509.99	795.568	659.106	720.449	ZBTB14	673.286	0.801378	0.354816	2.25857	0.0239099	0.171015
chr3	185506262	185552499	LIPH	390	-	295.976	341.955	331.532	334.822	LIPH	325.582	0.770018	0.341129	2.25727	0.0239915	0.1715
chr16	88809339	88811855	APRT	4564	-	283.454	504.79	399.818	466.418	APRT	418.114	0.867409	0.384361	2.25676	0.0240233	0.171627
chr18	657711	673578	TYMS	849	+	868.577	1321.29	1094.55	1187.7	TYMS	1119.16	0.780436	0.345859	2.25652	0.0240383	0.171634
chr5	176595802	176610057	GPRIN1	468	-	83.101	165.162	146.468	147.421	GPRIN1	137.069	0.957212	0.42426	2.25619	0.0240586	0.171648
chr7	192644	260772	FAM20C	2384	+	816.212	1220.1	1066.84	1032.78	FAM20C	1027.45	0.75075	0.332773	2.25604	0.0240681	0.171648
chr2	218959739	218962162	CDK5R2	101	+	2.27674	2.32622	8.90684	9.99467	CDK5R2	6.74456	2.75201	1.22027	2.25524	0.0241183	0.171885
chr15	32765545	33068651	FMN1	77	-	186.693	240.764	241.474	215.718	FMN1	219.889	0.79067	0.35062	2.25506	0.0241293	0.171885
chr1	9729026	9823886	CLSTN1	3271	-	1068.93	1351.53	472.063	435.601	CLSTN1	733.458	-0.717263	0.318198	-2.25414	0.0241873	0.172083
chr17	39252663	39401536	FBXL20	2179	-	866.3	1063.08	952.042	1010.3	FBXL20	970.69	0.739214	0.327964	2.25395	0.0241991	0.172083
chrX	101655281	101658598	ARMCX2	32	-	2.27674	2.32622	7.91719	10.8276	ARMCX2	6.7921	2.76166	1.22524	2.25397	0.0241981	0.172083
chr17	21238870	21253336	NATD1	431	-	68.3022	129.105	120.737	115.772	NATD1	109.576	0.967689	0.430093	2.24996	0.0244518	0.173779
chr9	127451617	127503501	LRSAM1	835	+	638.626	972.36	856.046	812.067	LRSAM1	814.061	0.754551	0.335542	2.24875	0.0245283	0.17382
chr9	132945067	132991687	GFI1B	840	+	73.9941	110.496	106.882	109.941	GFI1B	101.598	0.9447	0.420044	2.24905	0.0245092	0.17382
chr14	73612631	73619888	ACOT6	1042	+	40.9813	98.8644	109.851	124.101	ACOT6	98.9401	1.47343	0.655187	2.24886	0.0245214	0.17382
chr16	28822803	28837237	ATXN2L	2262	+	752.463	1289.89	1040.12	1127.73	ATXN2L	1055.45	0.808513	0.359458	2.24926	0.0244962	0.17382
chr17	7389727	7394454	PLSCR3	251	-	25.0441	40.7089	44.5342	48.3076	PLSCR3	41.1313	1.21529	0.540319	2.24921	0.0244992	0.17382
chr7	101154541	101161596	AP1S1	426	+	72.8557	136.084	117.768	131.597	AP1S1	116.69	0.980224	0.435969	2.24838	0.0245521	0.173888
chr7	158730995	158829438	ESYT2	4954	-	1389.95	1824.92	1672.51	1552.51	ESYT2	1591.81	0.704111	0.313221	2.24797	0.0245783	0.173974
chr15	64687573	64703139	OAZ2	3621	-	315.329	501.301	149.437	134.928	OAZ2	240.243	-0.824279	0.366851	-2.24691	0.024646	0.174352
chr12	56128342	56144671	ESYT1	1474	+	158.233	246.579	219.702	224.88	ESYT1	213.217	0.848032	0.377607	2.2458	0.0247165	0.174751
chr10	89213569	89251724	LIPA	1065	-	229.951	230.296	229.599	264.026	LIPA	240.677	0.821251	0.365855	2.24475	0.0247845	0.175031
chr11	64606174	64665421	NRXN2	24	-	31.8744	34.8933	48.4928	44.1431	NRXN2	40.884	1.16441	0.518729	2.24474	0.0247847	0.175031
chr1	205767986	205775377	RAB29	213	-	152.542	205.871	195.951	194.063	RAB29	187.428	0.828457	0.369317	2.24321	0.0248831	0.175292
chr4	140620782	140756789	TBC1D9	305	-	615.858	756.022	718.485	667.977	TBC1D9	682.648	0.713715	0.318133	2.24345	0.0248679	0.175292
chr6	17393758	17557790	CAP2	470	+	998.351	1209.64	1137.11	1072.76	CAP2	1093	0.701462	0.312718	2.24311	0.0248896	0.175292
chr9	127715893	127731590	TTC16	598	+	70.579	115.148	108.861	110.774	TTC16	102.604	0.953697	0.425193	2.24297	0.0248985	0.175292
chr13	95578202	95644634	DZIP1	46	-	38.7046	41.872	10.8861	6.66312	DZIP1	20.3847	-1.54994	0.691061	-2.24284	0.0249072	0.175292
chr15	66293644	66333898	DIS3L	718	+	922.08	1263.14	413.673	392.291	DIS3L	658.28	-0.736717	0.32847	-2.24288	0.0249047	0.175292
chr1	220879454	220885059	HLX	319	+	64.8871	93.0489	89.0684	99.9467	HLX	88.4677	0.980255	0.437292	2.24165	0.024984	0.175577
chr9	15553089	16061663	CCDC171	653	+	599.921	733.923	674.941	681.304	CCDC171	669.177	0.732483	0.326754	2.24169	0.0249812	0.175577
chr15	78759206	78811411	ADAMTS7	52	-	91.0696	138.41	125.685	138.26	ADAMTS7	125.056	0.922125	0.411379	2.24155	0.0249906	0.175577
chr11	113314682	113383544	TTC12	1143	+	299.391	487.343	414.663	426.439	TTC12	407.346	0.811127	0.36196	2.24093	0.0250306	0.175658
chr22	27748277	27801673	MN1	1375	-	1295.47	1905.18	585.872	579.691	MN1	960.451	-0.748557	0.334037	-2.24094	0.0250301	0.175658
chr15	41309273	41332501	OIP5	8109	-	455.348	637.385	197.93	192.397	OIP5	325.492	-0.780311	0.348601	-2.23841	0.0251945	0.176707
chr11	115169218	115504341	CADM1	2086	-	399.568	521.074	468.104	483.909	CADM1	467.257	0.760442	0.339797	2.23793	0.0252255	0.176723
chr14	60643414	60649401	SIX1	928	-	70.579	95.3751	101.934	93.2836	SIX1	90.8783	0.930626	0.415842	2.23793	0.0252256	0.176723
chr1	147629652	147670401	ACP6	370	-	191.246	284.962	262.257	249.867	ACP6	246.546	0.808584	0.361447	2.23707	0.0252816	0.177014
chr20	35278911	35284704	EIF6	1739	-	270.932	409.415	354.294	368.97	EIF6	351.334	0.80325	0.359287	2.23568	0.025373	0.177553
chr15	89830599	89893908	AP3S2	1079	-	1350.11	1808.64	539.359	595.516	AP3S2	946.982	-0.756178	0.33831	-2.23516	0.0254067	0.177688
chr2	207762598	207769826	FZD5	3315	-	229.951	395.458	321.636	361.474	FZD5	329.811	0.853379	0.38202	2.23386	0.0254921	0.178169
chr16	89686766	89696354	CDK10	2415	+	306.222	439.656	378.046	408.949	CDK10	384.201	0.796309	0.356502	2.23367	0.0255046	0.178169
chr16	89560760	89566828	RPL13	7921	+	1705.28	2693.76	2217.8	2322.93	RPL13	2230.04	0.763001	0.341715	2.23286	0.0255584	0.178342
chr19	14514769	14518332	DNAJB1	2087	-	177.586	271.005	246.423	239.039	DNAJB1	233.388	0.820116	0.367271	2.233	0.0255488	0.178342
chr2	190408259	190509205	MFSD6	112	+	202.63	253.558	247.412	235.708	MFSD6	234.047	0.783741	0.351091	2.2323	0.025595	0.178395
chr2	190504338	190534645	NEMP2	529	-	239.058	326.834	312.729	282.35	NEMP2	288.097	0.76857	0.344292	2.23232	0.0255938	0.178395
chr7	74289517	74405943	CLIP2	369	+	217.429	362.891	319.657	307.336	CLIP2	301.361	0.818272	0.366879	2.23036	0.0257236	0.179191
chr19	1554669	1568268	MEX3D	651	-	120.667	269.842	286.009	294.843	MEX3D	252.407	1.29259	0.579626	2.23004	0.0257449	0.179237
chr20	18486540	18497156	RBBP9	489	-	79.6859	90.7226	102.924	94.9494	RBBP9	92.6284	0.910385	0.408385	2.22923	0.0257984	0.179508
chr4	113900284	113979564	ARSJ	316	-	328.989	386.153	325.595	437.267	ARSJ	375.522	0.834717	0.374602	2.22828	0.025862	0.179747
chr17	31488145	31538211	RAB11FIP4	265	+	147.988	277.983	62.3479	69.1298	RAB11FIP4	120.748	-0.973164	0.436713	-2.22838	0.0258549	0.179747
chr3	184380144	184390736	CHRD	41	+	12.5221	23.2622	2.96895	0.83289	CHRD	7.77256	-2.6363	1.18383	-2.22692	0.0259526	0.180274
chr10	71212638	71302864	UNC5B	356	+	66.0255	118.637	110.841	109.109	UNC5B	102.275	0.961528	0.43185	2.22653	0.0259785	0.180352
chr9	137223799	137226320	CYSRT1	4912	+	211.737	277.983	245.433	278.185	CYSRT1	255.121	0.819234	0.368042	2.22593	0.0260192	0.180449
chr10	77790791	77926677	DLG5	1373	-	2685.42	3612.62	1239.04	1149.39	DLG5	1916.17	-0.699038	0.31408	-2.22567	0.0260364	0.180449
chr13	51767993	51804078	DHRS12	245	-	134.328	201.218	179.126	191.565	DHRS12	177.859	0.860953	0.386811	2.22577	0.0260293	0.180449
chr9	129803248	129811281	TOR1B	3284	+	117.252	170.977	150.427	172.408	TOR1B	154.747	0.888426	0.399244	2.22527	0.0260631	0.180532
chr9	83623217	83644130	IDNK	432	+	447.38	572.25	498.783	554.704	IDNK	519.283	0.767856	0.345162	2.22463	0.0261063	0.180729
chr14	74476192	74493223	NPC2	1457	-	350.618	464.081	410.704	435.601	NPC2	415.221	0.77025	0.346334	2.22401	0.0261478	0.180915
chr8	28345590	28386170	ZNF395	313	-	570.324	861.865	736.299	745.436	ZNF395	725.885	0.761143	0.342354	2.22326	0.0261981	0.181161
chr15	73560014	73633256	NPTN	752	-	1387.67	1727.22	549.255	590.519	NPTN	939.909	-0.734149	0.330397	-2.22202	0.0262819	0.181637
chr21	6444869	6467441	CBSL	74	-	59.1953	88.3964	85.1098	92.4507	CBSL	82.798	0.984467	0.443163	2.22146	0.02632	0.181799
chr1	3857550	3885429	DFFB	822	+	235.643	355.912	90.0581	104.111	DFFB	171.74	-0.882007	0.397087	-2.22119	0.026338	0.181821
chr6	31740096	31764851	MSH5-SAPCD1	979	+	545.279	780.447	682.858	677.972	MSH5-SAPCD1	668.054	0.746532	0.336295	2.21987	0.0264275	0.182132
chr9	126914868	127223166	RALGPS1	304	+	476.977	714.15	594.779	647.155	RALGPS1	609.037	0.780861	0.351722	2.22011	0.0264115	0.182132
chr19	39328353	39341876	GMFG	1490	-	85.3778	118.637	126.675	106.61	GMFG	109.15	0.880469	0.396629	2.21988	0.026427	0.182132
chr8	74350496	74488872	GDAP1	608	+	585.122	728.107	222.671	244.87	GDAP1	392.519	-0.771914	0.347822	-2.21928	0.0264679	0.182183
chr9	36136815	36163913	GLIPR2	313	+	39.843	58.1555	68.2858	57.4694	GLIPR2	56.5749	1.04698	0.471832	2.21896	0.0264893	0.182183
chr14	74493845	74497106	ISCA2	1206	+	129.774	161.672	144.489	179.904	ISCA2	156.629	0.886743	0.399624	2.21894	0.0264907	0.182183
chr17	29568131	29573157	TP53I13	238	+	60.3336	134.921	121.727	116.605	TP53I13	109.667	0.99683	0.449247	2.21889	0.0264942	0.182183
chr6	146543895	146554953	RAB32	2667	+	212.875	310.551	260.278	303.172	RAB32	274.153	0.833938	0.375995	2.21795	0.0265584	0.182433
chrX	155456914	155458545	F8A3	1712	-	95.6231	200.055	201.888	232.376	F8A3	190.695	1.28652	0.580055	2.21792	0.0265603	0.182433
chr8	17156070	17224799	ZDHHC2	111	+	183.278	239.601	224.65	226.546	ZDHHC2	218.622	0.801929	0.361629	2.21755	0.0265858	0.182506
chrX	101615118	101617888	ARMCX6	565	-	68.3022	145.389	136.572	119.936	ARMCX6	118.128	0.96174	0.43389	2.21655	0.0266536	0.18287
chr8	141207166	141237656	SLC45A4	358	-	837.841	1198	305.802	388.959	SLC45A4	601.256	-0.812978	0.367084	-2.21469	0.0267814	0.183594
chr17	18377753	18389647	EVPLL	60	+	54.6418	93.0489	19.793	19.1565	EVPLL	39.6926	-1.22005	0.550917	-2.21458	0.026789	0.183594
chr19	53867961	53876435	MYADM	401	+	169.617	250.069	229.599	222.382	MYADM	217.684	0.812329	0.366954	2.21371	0.026849	0.183902
chr4	47485382	47593486	ATP10D	970	+	547.556	715.313	647.23	633.829	ATP10D	631.454	0.726361	0.328378	2.21197	0.026969	0.18453
chr5	75068275	75236817	ANKRD31	374	-	77.4092	87.2333	103.913	87.4534	ANKRD31	89.0955	0.900878	0.407319	2.21173	0.0269855	0.18453
chr10	32446269	32882874	CCDC7	1412	+	769.538	870.007	774.895	891.192	CCDC7	828.202	0.746358	0.337455	2.21172	0.0269857	0.18453
chr3	187721377	187745359	BCL6	2053	-	319.882	479.202	430.497	403.119	BCL6	405.431	0.76311	0.3451	2.21127	0.0270169	0.184572
chr3	195514428	195543230	PPP1R2	5643	-	1401.33	1831.9	570.038	611.341	PPP1R2	974.698	-0.735736	0.332754	-2.21105	0.0270323	0.184572
chr6	31740096	31762678	MSH5	979	+	514.543	749.043	647.23	652.985	MSH5	638.222	0.752244	0.34023	2.21099	0.0270369	0.184572
chr18	48539171	48863217	CTIF	146	+	1238.55	1833.06	1591.36	1519.19	CTIF	1531.38	0.723001	0.327247	2.20934	0.027151	0.185188
chrX	48597587	48608869	WDR13	467	+	390.461	497.811	467.114	438.933	WDR13	444.74	0.728695	0.329838	2.20925	0.0271573	0.185188
chr8	144522388	144526950	LRRC24	178	-	316.467	524.563	434.456	459.755	LRRC24	434.577	0.80697	0.365354	2.20873	0.0271931	0.185227
chr15	50908772	51005895	AP4E1	2876	+	1326.2	1570.2	577.955	531.384	AP4E1	885.047	-0.688115	0.311537	-2.20877	0.0271904	0.185227
chr15	74843730	74873278	SCAMP2	4499	-	504.298	743.228	233.557	218.217	SCAMP2	372.894	-0.764299	0.346225	-2.20752	0.0272779	0.185701
chr5	65925873	66082549	ERBIN	761	+	2859.59	3490.49	3069.89	3239.11	ERBIN	3147.64	0.704949	0.319457	2.20671	0.0273346	0.185984
chr3	158571281	158607252	MLF1	477	+	70.579	84.9071	98.9649	83.289	MLF1	84.5841	0.913937	0.414233	2.20634	0.0273604	0.186057
chr15	24955064	24977850	SNURF	2560	+	406.398	508.279	147.458	169.909	SNURF	271.203	-0.804137	0.364544	-2.20587	0.0273932	0.186177
chr14	92936914	93115196	ITPK1	275	-	919.803	1366.65	1196.49	1124.4	ITPK1	1140.63	0.724435	0.328581	2.20474	0.0274725	0.186613
chr14	21016763	21024939	NDRG2	382	-	39.843	53.5031	13.8551	8.3289	NDRG2	24.1119	-1.42302	0.645724	-2.20375	0.0275416	0.18687
chr15	24955064	24978723	SNRPN	2560	+	409.813	524.563	151.416	173.241	SNRPN	277.082	-0.802536	0.364154	-2.20384	0.0275359	0.18687
chr15	45402437	45421415	SPATA5L1	3337	+	1004.04	1355.02	429.508	437.267	SPATA5L1	711.323	-0.733769	0.332994	-2.20355	0.027556	0.18687
chr1	27234669	27308636	WDTC1	342	+	307.36	396.621	381.015	342.318	WDTC1	353.213	0.733811	0.333104	2.20294	0.0275986	0.18701
chr17	18225728	18244875	LLGL1	856	+	157.095	245.416	233.557	202.392	LLGL1	208.215	0.807932	0.366771	2.20283	0.027607	0.18701
chr15	75903969	75942511	FBXO22	7408	+	1302.3	1686.51	518.576	568.864	FBXO22	900.28	-0.739334	0.335721	-2.20223	0.0276493	0.187109
chr19	45468073	45475179	FOSB	584	+	40.9813	94.212	82.1409	89.9521	FOSB	78.7005	1.07301	0.487246	2.20219	0.0276522	0.187109
chr17	28328325	28335383	IFT20	648	-	94.4847	150.041	135.582	141.591	IFT20	131.591	0.895634	0.406795	2.20168	0.0276876	0.187246
chr2	99141460	99151487	C2orf15	127	+	25.0441	38.3827	43.5446	44.976	C2orf15	39.2482	1.19197	0.541927	2.19951	0.0278416	0.187927
chr2	232378796	232382889	ALPP	96	+	42.1197	97.7013	81.1512	96.6152	ALPP	81.7136	1.08123	0.491514	2.19981	0.0278206	0.187927
chr12	57819927	57846641	CTDSP2	1340	-	724.004	958.403	848.129	847.882	CTDSP2	838.838	0.720211	0.327383	2.1999	0.027814	0.187927
chr15	88639060	88656483	ISG20	322	+	328.989	455.939	140.53	137.427	ISG20	233.122	-0.792753	0.360441	-2.1994	0.0278496	0.187927
chr10	86668581	86736068	LDB3	199	+	109.284	226.807	226.63	254.864	LDB3	212.694	1.24781	0.567887	2.19729	0.028	0.188838
chr15	59105218	59125045	CCNB2	7313	+	968.753	1298.03	416.642	419.776	CCNB2	684.395	-0.729035	0.331901	-2.19655	0.0280528	0.189091
chr1	183620846	183635681	ARPC5	2413	-	804.828	1054.94	892.663	994.47	ARPC5	936.467	0.74275	0.338314	2.19544	0.0281317	0.189519
chr16	89969773	89972745	CENPBD1	1014	-	69.4406	101.191	84.1202	119.103	CENPBD1	96.4913	1.00055	0.455852	2.19491	0.0281701	0.189674
chr7	143851375	143902074	TCAF1	768	-	670.5	936.304	777.864	866.205	TCAF1	813.1	0.755597	0.344427	2.19378	0.0282511	0.190115
chr11	706297	727727	EPS8L2	1399	+	208.322	387.316	316.688	333.989	EPS8L2	312.965	0.847	0.38627	2.19277	0.028324	0.190501
chr7	100574011	100586059	LRCH4	4508	-	93.3464	154.694	136.572	144.923	LRCH4	133.684	0.899926	0.410905	2.19011	0.0285163	0.191166
chr7	140293693	140398419	SLC37A3	1098	-	802.551	1010.74	332.522	337.32	SLC37A3	548.054	-0.727741	0.332141	-2.19106	0.0284476	0.191166
chr8	143558471	143563062	GSDMD	473	+	39.843	79.0915	72.2444	78.2916	GSDMD	68.9583	1.06122	0.484444	2.1906	0.028481	0.191166
chr15	65442463	65517598	DPP8	3491	-	1876.03	2342.5	755.102	807.903	DPP8	1278.71	-0.716476	0.327113	-2.1903	0.0285024	0.191166
chr15	76931836	76954393	RCN2	1093	+	771.815	806.036	277.102	299.84	RCN2	476.641	-0.737777	0.336811	-2.19048	0.0284898	0.191166
chrX	110194186	110318009	AMMECR1	1597	-	1164.55	1424.81	1238.05	1355.11	AMMECR1	1292.35	0.720727	0.329039	2.1904	0.0284952	0.191166
chr2	171522546	171558129	CYBRD1	529	+	412.09	568.761	487.897	521.389	CYBRD1	497.045	0.758264	0.346302	2.1896	0.0285531	0.191252
chr6	30345271	30346884	RPP21	1238	+	47.8116	111.659	96.9856	101.613	RPP21	91.2338	1.03671	0.473489	2.18951	0.0285601	0.191252
chr12	118063593	118103918	VSIG10	821	-	349.48	543.173	455.239	478.079	VSIG10	456.293	0.780927	0.356703	2.18929	0.0285758	0.191253
chr2	112275668	112340063	ZC3H6	1834	+	523.65	717.639	619.52	645.489	ZC3H6	624.401	0.741318	0.338762	2.18831	0.0286468	0.191519
chr9	136361903	136372962	CARD9	34	-	203.768	460.592	490.866	468.084	CARD9	418.414	1.2401	0.566663	2.18842	0.0286388	0.191519
chr15	50275392	50354789	GABPB1	2055	-	1713.25	2333.2	734.32	762.094	GABPB1	1223.77	-0.721592	0.329813	-2.18788	0.0286781	0.19152
chr19	9324344	9351162	ZNF559	282	+	195.8	246.579	222.671	246.535	ZNF559	229.026	0.804035	0.367481	2.18796	0.0286724	0.19152
chr2	101697442	101894689	MAP4K4	224	+	1895.39	2380.89	2102.01	2131.36	MAP4K4	2110.3	0.695265	0.317821	2.1876	0.028699	0.191555
chr2	118088551	118110997	INSIG2	473	+	211.737	268.679	242.464	264.026	INSIG2	247.541	0.793574	0.362826	2.18721	0.0287275	0.191641
chr3	33277545	33403662	FBXL2	588	+	533.896	710.661	638.324	618.837	FBXL2	620.282	0.71931	0.32902	2.18622	0.0287994	0.192017
chr1	206635620	206684419	DYRK3	2843	+	259.548	287.288	269.185	301.506	DYRK3	280.531	0.780376	0.357022	2.18579	0.0288309	0.192122
chr2	8682131	8684461	ID2	2800	+	19.3523	32.5671	39.586	36.6471	ID2	33.0634	1.2537	0.573658	2.18545	0.0288562	0.192187
chr16	29811491	29815892	PRRT2	123	+	48.9499	100.028	79.1719	105.777	PRRT2	86.2577	1.05853	0.484642	2.18414	0.0289518	0.192719
chr4	119296419	119300527	C4orf3	1016	-	113.837	122.127	127.665	133.262	C4orf3	125.143	0.853941	0.391327	2.18217	0.0290973	0.193164
chr11	66848417	66958304	PC	1015	-	2423.59	3537.02	1091.58	1111.91	PC	1800.54	-0.723169	0.331396	-2.18219	0.0290957	0.193164
chr16	784974	788283	RPUSD1	2414	-	70.579	147.715	123.706	134.928	RPUSD1	121.116	0.968543	0.443798	2.18239	0.0290804	0.193164
chr17	76384706	76387860	SPHK1	318	+	39.843	96.5382	86.0995	87.4534	SPHK1	79.0208	1.06443	0.487763	2.18227	0.0290896	0.193164
chr20	57561183	57568121	PCK1	34	+	5.69185	8.14177	0	0	PCK1	2.60265	-4.68355	2.14583	-2.18263	0.0290633	0.193164
chr1	26993772	27000886	TRNP1	391	+	159.372	232.622	200.899	222.382	TRNP1	205.157	0.831947	0.3814	2.1813	0.0291613	0.193353
chr2	72129238	72144909	CYP26B1	397	-	54.6418	123.29	104.903	112.44	CYP26B1	100.624	1.0112	0.463684	2.1808	0.0291984	0.193353
chr4	2963018	3040760	GRK4	172	+	133.189	160.509	171.209	145.756	GRK4	151.587	0.796568	0.365253	2.18087	0.0291932	0.193353
chr6	81491439	81752607	TENT5A	1298	-	1940.92	2511.16	809.533	847.882	TENT5A	1350.7	-0.711612	0.32628	-2.18098	0.0291846	0.193353
chr11	58526871	58577988	LPXN	1357	-	654.563	819.993	709.578	780.418	LPXN	740.185	0.73433	0.33674	2.1807	0.0292054	0.193353
chr15	41517176	41544172	RPAP1	1326	-	507.713	802.546	221.681	237.374	RPAP1	388.387	-0.794543	0.364385	-2.18051	0.02922	0.193353
chr1	156525405	156572488	IQGAP3	286	-	662.532	878.149	787.761	756.264	IQGAP3	763.721	0.706739	0.324538	2.17768	0.02943	0.194574
chr5	160188393	160238735	FABP6	163	+	60.3336	70.9497	78.1823	78.2916	FABP6	72.9224	0.957815	0.43985	2.17759	0.0294363	0.194574
chr1	38885807	38941738	RHBDL2	68	-	70.579	111.659	118.758	93.2836	RHBDL2	98.182	0.899242	0.413056	2.17704	0.0294773	0.19474
chr15	39934220	40035591	EIF2AK4	776	+	1800.9	2315.75	752.133	783.749	EIF2AK4	1249.81	-0.709228	0.325875	-2.17638	0.029527	0.194886
chr15	68206992	68229606	CLN6	2496	-	752.463	1243.37	358.253	356.477	CLN6	594.85	-0.770626	0.354095	-2.17632	0.0295311	0.194886
chr15	42210452	42273352	TMEM87A	2741	-	1475.33	1859.81	608.634	634.662	TMEM87A	1012.39	-0.710745	0.326639	-2.17594	0.0295601	0.194973
chr1	30869466	30908656	SDC3	539	-	124.082	216.339	193.971	182.403	SDC3	179.164	0.848953	0.390387	2.17465	0.0296566	0.1954
chr10	72332830	72354855	DNAJB12	867	-	705.79	1013.07	865.943	873.701	DNAJB12	859.279	0.728302	0.33489	2.17475	0.0296488	0.1954
chr1	36322031	36323555	EVA1B	360	-	26.1825	58.1555	46.5135	68.2969	EVA1B	52.2841	1.20191	0.553266	2.17239	0.0298266	0.196414
chr15	82659280	82709799	AP3B2	2612	-	301.668	578.066	150.427	147.421	AP3B2	256.549	-0.852178	0.392459	-2.17138	0.0299026	0.196809
chr3	19879472	19946837	EFHB	524	-	188.969	248.906	227.619	234.042	EFHB	224.899	0.787206	0.362686	2.17049	0.0299698	0.197095
chr3	158645822	158672576	LXN	957	-	118.391	162.835	141.52	169.077	LXN	149.988	0.872106	0.401822	2.17038	0.0299781	0.197095
chr12	95076749	95217362	FGD6	1131	-	1287.5	1373.63	1259.82	1381.76	FGD6	1321.77	0.706126	0.325386	2.17011	0.0299982	0.197122
chr15	74445977	74461073	UBL7	4395	-	235.643	248.906	83.1305	84.9547	UBL7	143.293	-0.822488	0.379177	-2.16914	0.0300719	0.1975
chr19	34956354	34964199	ZNF792	684	-	86.5162	111.659	106.882	117.437	ZNF792	106.93	0.896163	0.413185	2.16892	0.0300891	0.197508
chr1	110947190	110963856	LRIF1	2839	-	349.48	454.776	389.922	438.1	LRIF1	408.877	0.764028	0.352393	2.16812	0.0301499	0.197602
chr2	3605728	3644644	COLEC11	485	+	187.831	254.721	85.1098	69.9627	COLEC11	130.246	-0.829325	0.382514	-2.16809	0.0301516	0.197602
chr17	39637223	39664201	STARD3	1013	+	259.548	473.386	384.973	401.453	STARD3	380.497	0.819659	0.37805	2.16813	0.0301491	0.197602
chr1	156054892	156058510	LAMTOR2	2601	+	151.403	253.558	226.63	212.387	LAMTOR2	210.455	0.819766	0.378383	2.1665	0.0302731	0.198222
chrX	19360056	19515409	MAP3K15	154	-	171.894	229.133	83.1305	58.3023	MAP3K15	117.736	-0.838324	0.386961	-2.16643	0.0302785	0.198222
chr2	86505668	86623767	RNF103-CHMP3	2880	-	1377.43	1901.69	1597.29	1682.44	RNF103-CHMP3	1631.2	0.716124	0.330648	2.16582	0.030325	0.19842
chr17	82735395	82751196	FN3K	419	+	292.561	431.514	125.685	127.432	FN3K	214.19	-0.806295	0.372356	-2.16539	0.0303579	0.198425
chrX	63347228	63351251	SPIN4	2262	-	68.3022	84.9071	78.1823	102.445	SPIN4	85.7436	0.974364	0.449929	2.16559	0.0303423	0.198425
chr1	180632130	180890251	XPR1	3469	+	2927.89	3376.51	1189.56	1214.35	XPR1	1930.09	-0.681798	0.314916	-2.16502	0.0303865	0.198506
chr14	68874143	68979220	ACTN1	4881	-	1638.12	2455.33	2035.71	2083.89	ACTN1	2040.39	0.722845	0.333929	2.16467	0.030413	0.198573
chr17	50508552	50531501	MYCBPAP	118	+	28.4593	75.6022	69.2754	69.1298	MYCBPAP	62.0578	1.12681	0.520756	2.1638	0.0304799	0.198904
chr5	145471799	145835270	PRELID2	407	-	453.071	610.633	534.41	543.877	PRELID2	532.666	0.730436	0.337683	2.16308	0.0305349	0.199029
chr11	65714005	65720724	RNASEH2C	6022	-	412.09	715.313	615.562	562.2	RNASEH2C	571.423	0.764456	0.35348	2.16266	0.0305673	0.199029
chr17	43640389	43661862	MEOX1	893	-	281.177	351.259	132.613	101.613	MEOX1	189.626	-0.758491	0.350748	-2.1625	0.03058	0.199029
chr19	32875925	32971864	CEP89	1215	-	382.492	511.769	471.073	434.768	CEP89	445.292	0.717217	0.33159	2.16296	0.0305439	0.199029
chr19	35249079	35267964	LSR	6269	+	408.675	662.973	192.982	187.4	LSR	318.153	-0.787299	0.364046	-2.16264	0.030569	0.199029
chr20	833800	857463	FAM110A	254	+	185.554	259.374	236.526	232.376	FAM110A	227.848	0.782049	0.361868	2.16115	0.030684	0.199601
chr19	12802029	12813581	THSD8	98	+	718.312	1006.09	852.088	885.362	THSD8	861.07	0.725051	0.335664	2.16005	0.0307687	0.200045
chr15	45587478	45615999	BLOC1S6	1324	+	823.042	888.617	300.853	328.991	BLOC1S6	518.352	-0.726757	0.336586	-2.1592	0.0308343	0.20026
chr17	34961619	34963777	ZNF830	3235	+	107.007	151.204	142.509	141.591	ZNF830	135.99	0.845057	0.391372	2.15922	0.0308334	0.20026
chr15	65148219	65185267	CLPX	1520	-	1289.77	1620.21	548.266	549.707	CLPX	886.287	-0.698247	0.323417	-2.15897	0.0308528	0.200274
chr12	14774477	14778002	H2AFJ	7280	+	454.21	693.214	563.11	620.503	H2AFJ	583.087	0.767189	0.355669	2.15703	0.0310032	0.201038
chr16	57676376	57689378	ADGRG3	114	+	20.4907	30.2409	3.9586	4.16445	ADGRG3	12.0527	-1.93754	0.898241	-2.15703	0.031003	0.201038
chr10	43556344	43574509	ZNF239	787	-	215.152	315.203	266.216	293.177	ZNF239	273.365	0.797888	0.369997	2.15647	0.0310468	0.201214
chr15	73052427	73305205	NEO1	71	+	161.649	218.665	69.2754	60.8009	NEO1	111.189	-0.857016	0.397535	-2.15582	0.0310973	0.20133
chr17	47971177	47981781	CDK5RAP3	731	+	259.548	341.955	312.729	306.503	CDK5RAP3	303.549	0.747339	0.346651	2.15588	0.0310931	0.20133
chr3	49803340	49805030	INKA1	162	+	11.3837	20.936	19.793	34.1485	INKA1	23.4239	1.50816	0.700112	2.15417	0.0312266	0.20206
chr3	39141855	39153512	CSRNP1	4479	-	457.625	659.484	576.965	556.37	CSRNP1	557.937	0.726074	0.337102	2.15387	0.0312506	0.202073
chr3	69739544	69968337	MITF	703	+	1585.75	1881.91	1744.75	1634.13	MITF	1687.97	0.661713	0.307304	2.15329	0.0312961	0.202073
chr11	14877440	14891588	CYP2R1	1373	-	129.774	201.218	181.106	178.238	CYP2R1	172.683	0.826349	0.383741	2.1534	0.0312872	0.202073
chr13	97434262	97469128	RAP2A	651	+	316.467	372.195	344.398	357.31	RAP2A	346.512	0.737775	0.342657	2.1531	0.0313108	0.202073
chr15	75369379	75451607	SIN3A	2019	-	2113.95	2637.93	887.715	910.348	SIN3A	1449.98	-0.691218	0.32096	-2.15359	0.031272	0.202073
chr7	23597579	23644708	CCDC126	821	+	121.806	174.467	163.292	158.249	CCDC126	154.451	0.822688	0.382274	2.15209	0.0313903	0.20248
chr1	26472565	26476642	HMGN2	2720	+	453.071	725.781	579.934	642.158	HMGN2	600.984	0.775696	0.360596	2.15115	0.0314644	0.202745
chr10	102673731	102714292	ARL3	192	-	244.75	300.083	272.153	291.511	ARL3	277.196	0.763978	0.355118	2.15134	0.0314495	0.202745
chr1	89524945	89597864	LRRC8B	715	+	228.812	274.494	259.288	260.694	LRRC8B	255.003	0.753941	0.350593	2.15048	0.0315175	0.202781
chr2	27086848	27100762	KHK	214	+	31.8744	56.9924	60.3686	54.9707	KHK	51.9013	1.0752	0.500074	2.15009	0.0315481	0.202781
chr6	82363903	82370828	TPBG	1259	+	154.818	253.558	227.619	211.554	TPBG	211.066	0.806838	0.375224	2.15028	0.0315329	0.202781
chr9	110048770	110172512	AKAP2	508	+	1048.44	1260.81	1118.3	1162.71	AKAP2	1139.74	0.69429	0.322834	2.15061	0.0315069	0.202781
chr15	28111040	28322070	HERC2	2838	-	2976.84	4044.14	1312.27	1334.29	HERC2	2137.46	-0.696305	0.323858	-2.15003	0.0315526	0.202781
chr18	8705428	8832778	MTCL1	521	+	2744.61	3651	3179.74	3096.68	MTCL1	3131.83	0.678653	0.315698	2.14969	0.0315796	0.202849
chr7	130506238	130668657	COPG2	473	-	439.411	546.662	489.876	502.232	COPG2	491.833	0.719209	0.334979	2.14703	0.0317911	0.203594
chr12	109477714	109536705	UBE3B	765	+	437.134	564.109	511.649	493.904	UBE3B	497.174	0.709841	0.330602	2.14711	0.0317842	0.203594
chr14	105248647	105251093	BTBD6	260	+	92.208	148.878	149.437	120.769	BTBD6	126.969	0.849059	0.395276	2.14802	0.0317125	0.203594
chr15	34140674	34209982	KATNBL1	4741	-	1208.95	1572.53	490.866	534.715	KATNBL1	841.828	-0.720932	0.335773	-2.14708	0.0317867	0.203594
chr19	18257097	18274886	IQCN	51	-	179.863	280.31	238.505	251.533	IQCN	238.028	0.807276	0.375915	2.14749	0.031754	0.203594
chr19	35775618	35788822	ARHGAP33	99	+	36.4279	80.2546	79.1719	69.1298	ARHGAP33	66.981	1.04327	0.485923	2.14698	0.0317951	0.203594
chr2	85394753	85413937	CAPG	46	-	35.2895	46.5244	45.5239	60.8009	CAPG	48.9376	1.11663	0.520299	2.14613	0.0318629	0.203923
chr10	93306429	93482224	MYOF	443	-	3661	4908.33	4250.54	4149.46	MYOF	4193.7	0.677448	0.315729	2.14567	0.0318997	0.204052
chr7	134127448	134264591	LRGUK	47	+	75.1324	91.8857	95.0063	95.7823	LRGUK	90.2441	0.898184	0.418702	2.14516	0.0319399	0.204203
chr15	90185010	90229679	SEMA4B	1864	+	1002.9	1619.05	455.239	485.575	SEMA4B	783.872	-0.759481	0.354084	-2.14492	0.0319594	0.204221
chr5	109689512	109869625	MAN2A1	631	+	1952.31	2430.9	2144.57	2144.69	MAN2A1	2146.19	0.676725	0.315587	2.14433	0.0320061	0.204413
chr5	710355	784652	ZDHHC11B	80	-	292.561	474.549	136.572	132.429	ZDHHC11B	226.722	-0.80547	0.375989	-2.14227	0.0321717	0.205258
chr19	14147743	14206742	ADGRL1	496	-	224.259	315.203	286.998	272.355	ADGRL1	272.923	0.75465	0.352238	2.14245	0.0321576	0.205258
chr11	65084306	65088398	ZFPL1	932	+	141.158	197.729	178.137	184.901	ZFPL1	175.878	0.811957	0.379295	2.1407	0.0322983	0.205958
chr1	169849631	169893847	SCYL3	1260	-	792.306	993.296	889.695	873.701	SCYL3	878.378	0.687539	0.321237	2.14028	0.0323319	0.206066
chr8	1763883	1801711	CLN8	1214	+	385.908	537.357	491.856	440.599	CLN8	458.085	0.709924	0.331867	2.13918	0.0324208	0.206311
chr13	36168794	36297765	CCDC169-SOHLH2	295	-	317.605	416.394	359.243	392.291	CCDC169-SOHLH2	371.295	0.752663	0.351816	2.13937	0.0324061	0.206311
chr15	66505403	66550130	ZWILCH	1692	+	805.966	900.248	342.419	314.832	ZWILCH	522.715	-0.681071	0.318378	-2.13919	0.0324204	0.206311
chr12	103770453	103841156	NT5DC3	2371	-	503.16	633.895	566.079	570.529	NT5DC3	564.317	0.708045	0.331061	2.13871	0.0324588	0.206446
chr17	48607227	48610942	HOXB7	226	-	108.145	166.325	141.52	161.581	HOXB7	145.955	0.868235	0.406092	2.13803	0.0325145	0.206693
chr5	177086983	177098144	FGFR4	1980	+	69.4406	124.453	25.7309	29.1511	FGFR4	53.4686	-1.09918	0.514408	-2.13679	0.0326154	0.207228
chr8	49066049	49076090	PPDPFL	65	+	22.7674	39.5458	6.92754	4.99734	PPDPFL	15.2695	-1.71389	0.802225	-2.13642	0.0326455	0.207312
chr11	94973787	94999519	KDM4D	987	+	404.122	532.705	444.352	511.394	KDM4D	474.127	0.754079	0.353016	2.1361	0.0326712	0.207368
chr12	51061205	51083521	CSRNP2	13787	-	486.084	658.321	587.852	558.036	CSRNP2	566.591	0.704282	0.329952	2.1345	0.0328018	0.208089
chr7	43866558	43869434	MRPS24	921	-	81.9627	123.29	104.903	128.265	MRPS24	111.598	0.916246	0.429406	2.13375	0.0328633	0.208372
chr15	40594347	40664342	KNL1	2057	+	1541.35	1955.19	685.827	657.983	KNL1	1070.86	-0.676788	0.317309	-2.1329	0.0329331	0.208706
chr12	117038923	117099342	TESC	1362	-	334.681	523.4	156.365	149.92	TESC	255.231	-0.781603	0.366574	-2.13218	0.0329919	0.208972
chr10	132207492	132331775	STK32C	2924	-	1185.04	1636.5	1366.71	1437.57	STK32C	1397.98	0.706786	0.331537	2.13185	0.0330193	0.209037
chr2	73073382	73112836	RAB11FIP5	302	-	242.473	344.281	291.946	317.331	RAB11FIP5	299.282	0.773383	0.363097	2.12996	0.033175	0.209395
chr2	98997261	99154825	TSGA10	3150	-	424.612	482.691	476.021	424.774	TSGA10	445.705	0.681681	0.320034	2.13003	0.0331695	0.209395
chr2	199760544	199851058	FTCDNL1	977	-	327.851	419.883	361.222	402.286	FTCDNL1	378.024	0.750748	0.352481	2.1299	0.0331802	0.209395
chr5	78485215	78648739	LHFPL2	263	-	1012.01	1391.08	1198.47	1180.2	LHFPL2	1183.55	0.692715	0.325168	2.13033	0.0331446	0.209395
chr7	75533298	75738871	HIP1	277	-	495.191	745.554	681.868	570.529	HIP1	612.969	0.702086	0.329654	2.12977	0.033191	0.209395
chr10	102744053	102834516	WBP1L	708	+	835.564	1059.59	925.322	947.828	WBP1L	934.783	0.694101	0.325913	2.12971	0.0331952	0.209395
chr11	94768423	94876748	AMOTL1	711	+	1362.63	1806.31	1564.64	1550.84	AMOTL1	1554.96	0.683227	0.320772	2.12994	0.0331762	0.209395
chr8	144511288	144517755	RECQL4	2276	-	421.197	708.334	581.914	585.521	RECQL4	571.705	0.760406	0.357188	2.12887	0.0332651	0.209729
chr7	112819147	112939761	BMT2	131	-	371.109	433.84	394.87	416.445	BMT2	402.64	0.724088	0.340199	2.12842	0.0333019	0.209834
chr19	14433417	14471867	PKN1	360	+	336.958	578.066	462.166	494.736	PKN1	468.097	0.785034	0.368863	2.12826	0.0333159	0.209834
chr14	73569362	73575658	ACOT2	502	+	129.774	231.459	192.982	202.392	ACOT2	190.008	0.847899	0.398496	2.12775	0.0333581	0.209992
chr1	179099330	179229594	ABL2	1225	-	1944.34	2411.13	2235.62	1976.45	ABL2	2103.61	0.644426	0.303045	2.1265	0.0334614	0.210335
chr10	44959855	44995891	RASSF4	85	+	27.3209	26.7515	44.5342	32.4827	RASSF4	33.2882	1.17549	0.55284	2.12627	0.033481	0.210335
chr10	62374449	62670301	ZNF365	29	+	37.5662	73.276	71.2547	67.4641	ZNF365	63.2897	1.02873	0.483808	2.12632	0.0334765	0.210335
chr15	43403061	43493070	TP53BP1	665	-	1049.58	1362	447.321	458.089	TP53BP1	733.448	-0.702476	0.330293	-2.12682	0.0334347	0.210335
chr1	207018522	207025555	C1orf116	20	-	13.6604	18.6098	26.7205	25.8196	C1orf116	22.2	1.40445	0.660607	2.126	0.033503	0.210365
chr1	220690453	220699153	C1orf115	738	+	25.0441	44.1982	49.4825	44.1431	C1orf115	41.5384	1.13145	0.532592	2.12443	0.0336343	0.211082
chr1	169132531	169367710	NME7	193	-	838.979	882.801	822.398	874.534	NME7	850.085	0.691636	0.32565	2.12386	0.0336814	0.21127
chr12	113195441	113220995	IQCD	228	-	56.9185	75.6022	76.203	79.9574	IQCD	73.2184	0.948583	0.446719	2.12344	0.0337169	0.211384
chr6	3153666	3157469	TUBB2A	6440	-	30.736	67.4604	56.41	70.7956	TUBB2A	58.3087	1.11272	0.524144	2.12292	0.0337604	0.211481
chr15	75201959	75212169	C15orf39	7199	+	624.965	1128.22	310.75	311.501	C15orf39	520.641	-0.781416	0.368098	-2.12285	0.0337667	0.211481
chr19	10566462	10568898	CDKN2D	372	-	78.5476	112.822	108.861	106.61	CDKN2D	102.211	0.876475	0.41292	2.12263	0.033785	0.211488
chr12	10426854	10435892	KLRC2	631	-	267.517	322.182	99.9546	107.443	KLRC2	175.382	-0.794279	0.374238	-2.12239	0.0338052	0.211506
chr11	124954251	125041489	CCDC15	929	+	128.636	132.595	124.696	161.581	CCDC15	139.38	0.865903	0.408125	2.12166	0.0338659	0.211671
chr16	2275881	2340657	ABCA3	1124	-	339.234	589.697	490.866	476.413	ABCA3	471.408	0.767116	0.361551	2.12173	0.0338602	0.211671
chr19	52797408	52857541	ZNF28	3766	-	339.234	426.862	383.984	388.959	ZNF28	382.517	0.721759	0.340249	2.12127	0.033899	0.21177
chr15	80153071	80186946	FAH	186	+	332.404	482.691	144.489	146.589	FAH	243.037	-0.775455	0.365672	-2.12063	0.0339528	0.21189
chr19	38337223	38370943	CATSPERG	209	+	120.667	205.871	178.137	178.238	CATSPERG	171.028	0.83732	0.394844	2.12063	0.0339526	0.21189
chr2	74455179	74457944	INO80B	773	+	94.4847	157.02	127.665	154.085	INO80B	135.362	0.896484	0.422828	2.12021	0.0339883	0.211904
chr6	1623806	2245510	GMDS	1906	-	6036.78	7737.01	2580.02	2676.07	GMDS	4217.37	-0.676917	0.319271	-2.1202	0.0339894	0.211904
chr2	75046463	75199442	TACR1	49	-	117.252	63.9711	28.6998	24.1538	TACR1	50.4723	-1.10544	0.521526	-2.11962	0.0340384	0.212101
chr1	153543613	153544989	S100A4	626	-	132.051	241.927	214.754	193.23	S100A4	194.637	0.825163	0.389573	2.11812	0.034165	0.212244
chr4	10074339	10116702	WDR1	1329	-	708.066	1072.39	880.788	912.847	WDR1	888.577	0.725703	0.342525	2.11869	0.034117	0.212244
chr7	100435282	100436395	PPP1R35	1546	-	162.787	310.551	256.319	257.363	PPP1R35	246.97	0.831688	0.392624	2.11828	0.0341511	0.212244
chr10	91628442	91632996	PPP1R3C	1127	-	40.9813	53.5031	58.3893	59.1352	PPP1R3C	54.0089	1.02178	0.482194	2.11902	0.034089	0.212244
chr16	21238874	21301708	CRYM	105	-	43.2581	39.5458	51.4618	54.1378	CRYM	48.2996	1.05708	0.498944	2.11864	0.0341208	0.212244
chr19	37317985	37369365	ZNF875	955	+	410.952	601.328	509.669	516.392	ZNF875	506.6	0.730973	0.34507	2.11833	0.0341469	0.212244
chr11	314112	315272	IFITM1	2325	+	81.9627	124.453	103.913	129.931	IFITM1	112.16	0.915026	0.432104	2.1176	0.0342086	0.212408
chr1	46040140	46132549	PIK3R3	3664	-	1019.98	1456.21	1214.3	1246.84	PIK3R3	1225.18	0.704358	0.332728	2.11692	0.0342669	0.212662
chr19	12806685	12815201	RNASEH2A	3783	+	235.643	352.423	296.895	313.999	RNASEH2A	299.532	0.771481	0.364479	2.11667	0.0342881	0.212687
chr11	99548646	100358885	CNTN5	22	+	149.127	154.694	184.075	138.26	CNTN5	154.169	0.754908	0.356922	2.11505	0.0344259	0.213326
chr12	133130699	133159465	ZNF10	288	+	33.0127	48.8506	54.4307	50.8063	ZNF10	47.5998	1.06151	0.501871	2.1151	0.0344215	0.213326
chr8	95133980	95156685	PLEKHF2	2116	+	302.807	411.741	349.346	380.631	PLEKHF2	360.852	0.749681	0.35459	2.11422	0.0344968	0.213657
chr3	53347827	53813733	CACNA1D	1663	+	232.228	284.962	250.381	284.015	CACNA1D	263.727	0.768988	0.363784	2.11386	0.0345274	0.213739
chr5	77210400	77429807	PDE8B	80	+	2198.19	2741.45	971.835	941.998	PDE8B	1518.24	-0.663982	0.314266	-2.1128	0.0346181	0.214193
chr15	22838761	22868384	NIPA2	3980	+	1095.11	1442.26	488.887	477.246	NIPA2	774.577	-0.687725	0.325554	-2.11247	0.0346458	0.214249
chr19	6372880	6375250	ALKBH7	290	+	28.4593	56.9924	57.3996	54.1378	ALKBH7	50.1845	1.08897	0.515541	2.11228	0.034662	0.214249
chr1	53506237	53739079	GLIS1	79	-	122.944	157.02	142.509	159.082	GLIS1	146.442	0.826962	0.391797	2.11069	0.0347989	0.214771
chr10	129467321	129770983	MGMT	2283	+	973.307	1323.62	1157.89	1099.41	MGMT	1124.14	0.67769	0.321075	2.11069	0.0347988	0.214771
chr19	19561707	19618621	PBX4	1260	-	184.416	281.473	240.485	249.034	PBX4	238.726	0.785426	0.372109	2.11074	0.0347943	0.214771
chr10	86935540	86958399	MMRN2	28	-	52.365	80.2546	69.2754	89.1192	MMRN2	74.7332	0.993746	0.470944	2.11011	0.0348485	0.214903
chr13	28700064	28718822	SLC46A3	241	-	69.4406	93.0489	92.0374	93.2836	SLC46A3	87.7027	0.897809	0.425495	2.11004	0.0348553	0.214903
chr10	127923374	128085855	PTPRE	146	+	401.845	573.414	481.959	504.731	PTPRE	488.409	0.731886	0.346921	2.10966	0.0348877	0.214995
chr1	64833229	64966435	JAK1	3104	-	1123.57	1469.01	1295.45	1237.67	JAK1	1264.94	0.66952	0.317452	2.10904	0.0349409	0.215215
chr6	168648563	168673445	SMOC2	30	+	10.2453	4.65244	17.8137	14.992	SMOC2	12.7862	1.81107	0.859063	2.10819	0.0350141	0.215414
[truncated: 10,295 more rows]

## Sheet: truQuant HA-FKBP-Gdown1 GB
Chromosome	Paused region start	Paused region end	Gene	Strength	Strand	Parental_DMSO_Rep_1	Parental_DMSO_Rep_2	Parental_VHL_Rep_1	Parental_VHl_Rep_2	HA_FKBP_Gdown1_DMSO_Rep_1	HA_FKBP_Gdown1_DMSO_Rep_2	HA_FKBP_Gdown1_VHL_Rep_1	HA_FKBP_Gdown1_VHL_Rep_2
[truncated: 12,291 more rows]

[truncated: 1 more sheets: Putative enhancers]
